# Supplementary material for: Crystal structure of cis-diamminebis(nitrito-κN)platinum(II)
Source: Acta Crystallogr E Crystallogr Commun. 2015 Mar 14;71(Pt 4):366–70. doi: 10.1107/S2056989015004879 (PMC4438797; doi:10.1107/S2056989015004879)
Supplement: Supplementary file 1 [file e-71-00366-sup1.cif]

##############################################################################
#                                                                            #
# This CIF contains the data in a paper accepted for publication in          #
# Acta Crystallographica Section E. It conforms to the requirements of       #
# Notes for Authors for Acta Crystallographica Section E, and has been       #
# peer reviewed under the auspices of the IUCr Commission on Journals.       #
#                                                                            #
# Full details of the Crystallographic Information File format               #
# are given in the paper "The Crystallographic Information File (CIF):       #
# a New Standard Archive File for Crystallography" by S. R. Hall, F. H.      #
# Allen and I. D. Brown [Acta Cryst. (1991), A47, 655-685].                  #
#                                                                            #
# The current version of the core CIF dictionary is obtainable from          #
# ftp://ftp.iucr.org/pub/cif_core.dic.                                       #
#                                                                            #
# Software is freely available for graphical display of the structure(s)     #
# in this CIF. For information consult the CIF software page                 #
# http://www.iucr.org/resources/cif/software.                                #
#                                                                            #
# This file may be used for bona fide research purposes within the           #
# scientific community so long as proper attribution is given to the journal # 
# article from which it was obtained.                                        #
#                                                                            #
##############################################################################
data_I
_database_code_depnum_ccdc_archive 'CCDC 1053034'
_journal_date_recd_electronic     2015-02-28
_journal_date_accepted     2015-03-10
_journal_name_full     'Acta Crystallographica, Section E'
_journal_year     2015
_journal_volume     71
_journal_issue      4
_journal_page_first     366
_journal_page_last     370
_journal_paper_category     GI
_journal_paper_doi     10.1107/S2056989015004879
_journal_coeditor_code     WM5133
_publ_contact_author_name     'Volker Kahlenberg'
_publ_contact_author_address
;
University of Innsbruck, Institute of Mineralogy & Petrography, Innrain 52,
A-6020 Innsbruck,
Austria
;
_publ_contact_author_email     'volker.kahlenberg@uibk.ac.at'
_publ_contact_author_fax     '0043 512 507 5503'
_publ_contact_author_phone     '0043 512 507 5503'
_publ_section_title
;
Crystal structure of <i>cis</i>-diamminebis(nitrito-\k<i>N</i>)platinum(II)
;
_publ_section_title_footnote     .
loop_
    _publ_author_name
    _publ_author_footnote
    _publ_author_address
    'Kahlenberg, Volker' .
;
University of Innsbruck, Institute of Mineralogy & Petrography, Innrain 52,
A-6020 Innsbruck,
Austria
;
    'Gelbrich, Thomas' .
;
University of Innsbruck
Institute of Pharmacy
Innrain 80
6020 Innsbruck
Austria
;
    'Tessadri, Richard' .
;
University of Innsbruck, Institute of Mineralogy & Petrography, Innrain 52,
A-6020 Innsbruck,
Austria
;
    'Klauser, Frederik' .
;
MED-EL Medical Electronics, F\"urstenweg 77a, A-6020 Innsbruck,
Austria
;
_publ_section_synopsis
;
The Pt^II^ atoms are coordinated in a square-planar fashion. Extensive
N---H...O bonding between neighbouring molecules results in an hydrogen-bonded
framework which has the <b>hxl</b> topology.
;
_chemical_name_systematic
;
i>cis</i>-Diamminebis(nitrito-\k<i>N</i>)platinum(II)
;
_chemical_formula_moiety     'H6 N4 O4 Pt'
_chemical_formula_sum     'H6 N4 O4 Pt'
_chemical_formula_iupac     '[Pt (N O2)2 (N H3)2]'
_chemical_formula_weight     321.18
_shelx_space_group_comment
;
The symmetry employed for this shelxl refinement is uniquely defined
by the following loop, which should always be used as a source of
symmetry information in preference to the above space-group names.
They are only intended as comments.
;
_space_group_crystal_system     monoclinic
_space_group_name_H-M_alt     'P 21/c'
_space_group_name_Hall     '-P 2ybc'
loop_
    _space_group_symop_operation_xyz
    'x, y, z'
    '-x, y+1/2, -z+1/2'
    '-x, -y, -z'
    'x, -y-1/2, z-1/2'
_cell_length_a     6.8656(5)
_cell_length_b     12.6428(8)
_cell_length_c     7.0931(5)
_cell_angle_alpha     90
_cell_angle_beta     110.579(8)
_cell_angle_gamma     90
_cell_volume     576.40(7)
_cell_formula_units_Z     4
_cell_measurement_reflns_used     2142
_cell_measurement_theta_min     3.4585
_cell_measurement_theta_max     28.4759
_cell_measurement_temperature     173(2)
_exptl_crystal_description     'thin plate'
_exptl_crystal_colour     yellow
_exptl_crystal_size_max     0.20
_exptl_crystal_size_mid     0.12
_exptl_crystal_size_min     0.02
_exptl_crystal_density_diffrn     3.701
_exptl_crystal_density_method     'not measured'
_exptl_crystal_F_000     576
loop_
    _exptl_crystal_face_index_h
    _exptl_crystal_face_index_k
    _exptl_crystal_face_index_l
    _exptl_crystal_face_perp_dist
    0 1 0 0.0106
    0 -1 0 0.0106
    2 3 -10 0.0897
    -8 6 0 0.0513
    8 -6 0 0.0513
    -6 3 9 0.0853
_exptl_absorpt_coefficient_mu     24.297
_exptl_absorpt_correction_type     analytical
_exptl_absorpt_process_details
;
[CrysAlis PRO (Agilent, 2014), based on expressions derived by
Clark & Reid (1995)]
;
_exptl_absorpt_correction_T_min     0.036
_exptl_absorpt_correction_T_max     0.609
_exptl_special_details
;
Absorption correction: CrysAlis PRO (Agilent, 2014)
Analytical numeric absorption correction using a multifaceted crystal
model based on expressions derived by Clark & Reid (1995)
;
_diffrn_ambient_temperature     173(2)
_diffrn_radiation_type     MoK\a
_diffrn_radiation_wavelength     0.71073
_diffrn_radiation_source     'sealed tube'
_diffrn_radiation_monochromator     graphite
_diffrn_measurement_device_type     'Agilent Xcalibur (Ruby, Gemini ultra)'
_diffrn_measurement_method     '\w scans'
_diffrn_detector_area_resol_mean     10.3575
_diffrn_reflns_number     3435
_diffrn_reflns_av_R_equivalents     0.031
_diffrn_reflns_theta_min     3.47
_diffrn_reflns_theta_max     25.35
_diffrn_reflns_theta_full     25.35
_diffrn_measured_fraction_theta_max     0.998
_diffrn_measured_fraction_theta_full     0.998
_diffrn_reflns_limit_h_min     -8
_diffrn_reflns_limit_h_max     7
_diffrn_reflns_limit_k_min     -11
_diffrn_reflns_limit_k_max     15
_diffrn_reflns_limit_l_min     -6
_diffrn_reflns_limit_l_max     8
_reflns_number_total     1061
_reflns_number_gt     972
_reflns_threshold_expression     I>2\s(I)
_refine_ls_structure_factor_coef     Fsqd
_refine_ls_matrix_type     full
_refine_ls_R_factor_all     0.0207
_refine_ls_R_factor_gt     0.0182
_refine_ls_wR_factor_gt     0.0427
_refine_ls_wR_factor_ref     0.0442
_refine_ls_goodness_of_fit_ref     1.045
_refine_ls_restrained_S_all     1.045
_refine_ls_number_reflns     1061
_refine_ls_number_parameters     85
_refine_ls_number_restraints     0
_refine_ls_hydrogen_treatment     constr
_refine_ls_weighting_scheme     calc
_refine_ls_weighting_details
                      'w=1/[\s^2^(Fo^2^)+(0.0222P)^2^] where P=(Fo^2^+2Fc^2^)/3'
_atom_sites_solution_hydrogens     geom
_atom_sites_solution_primary     direct
_atom_sites_solution_secondary     difmap
_refine_ls_shift/su_max     0.002
_refine_ls_shift/su_mean     0.000
_refine_diff_density_max     1.021
_refine_diff_density_min     -0.916
_refine_ls_extinction_method
;
SHELXL2014 (Sheldrick, 2015)
;
_refine_ls_extinction_coef     0.0024(2)
_refine_ls_extinction_expression
                                  'Fc^*^=kFc[1+0.001xFc^2^\l^3^/sin(2\q)]^-1/4^'
loop_
    _atom_type_symbol
    _atom_type_description
    _atom_type_scat_dispersion_real
    _atom_type_scat_dispersion_imag
    _atom_type_scat_source
    C C 0.0033 0.0016 'International Tables Vol C Tables 4.2.6.8 and 6.1.1.4'
    H H 0.0000 0.0000 'International Tables Vol C Tables 4.2.6.8 and 6.1.1.4'
    N N 0.0061 0.0033 'International Tables Vol C Tables 4.2.6.8 and 6.1.1.4'
    O O 0.0106 0.0060 'International Tables Vol C Tables 4.2.6.8 and 6.1.1.4'
    Pt Pt -1.7033 8.3905 'International Tables Vol C Tables 4.2.6.8 and 6.1.1.4'
_computing_data_collection
;
CrysAlis PRO (Agilent, 2014)
;
_computing_cell_refinement
;
CrysAlis PRO (Agilent, 2014)
;
_computing_data_reduction
;
CrysAlis PRO (Agilent, 2014)
;
_computing_structure_solution
;
SIR2002 (Burla <i>et al.</i>,  2003)
;
_computing_structure_refinement
;
SHELXL2014 (Sheldrick, 2015)
;
_computing_molecular_graphics
;
ATOMS for Windows (Dowty, 2011), ORTEP-3 for Windows (Farrugia,
2012),
Mercury (Macrae <i>et al.</i>,  2006) and <i>TOPOS</i> (Blatov,
2006)
;
_computing_publication_material
;
PLATON (Spek, 2009), publCIF (Westrip, 2010) and WinGX
(Farrugia, 2012)
;
loop_
    _atom_site_type_symbol
    _atom_site_label
    _atom_site_fract_x
    _atom_site_fract_y
    _atom_site_fract_z
    _atom_site_U_iso_or_equiv
    _atom_site_adp_type
    _atom_site_calc_flag
    _atom_site_occupancy
    _atom_site_disorder_assembly
    _atom_site_disorder_group
    Pt Pt 0.64201(3) 0.24522(2) 0.18480(2) 0.00838(12) Uani d 1 . .
    O O2 0.9425(5) 0.0838(2) 0.3550(5) 0.0214(7) Uani d 1 . .
    O O1 1.0428(4) 0.1964(3) 0.1858(4) 0.0234(7) Uani d 1 . .
    O O3 0.4941(4) 0.0546(2) 0.2976(4) 0.0182(7) Uani d 1 . .
    O O4 0.3278(4) 0.0944(3) -0.0112(4) 0.0217(7) Uani d 1 . .
    N N1 0.9066(5) 0.1640(3) 0.2494(5) 0.0111(8) Uani d 1 . .
    N N2 0.4699(5) 0.1141(3) 0.1524(5) 0.0135(8) Uani d 1 . .
    N N3 0.3735(5) 0.3303(3) 0.1142(5) 0.0128(8) Uani d 1 . .
    H H3A 0.3409 0.3580 -0.0116 0.019 Uiso calc 1 . .
    H H3B 0.3911 0.3837 0.2048 0.019 Uiso calc 1 . .
    H H3C 0.2686 0.2873 0.1178 0.019 Uiso calc 1 . .
    N N4 0.8117(5) 0.3823(3) 0.2226(5) 0.0138(8) Uani d 1 . .
    H H4A 0.9371 0.3732 0.3225 0.021 Uiso calc 1 . .
    H H4B 0.7415 0.4358 0.2562 0.021 Uiso calc 1 . .
    H H4C 0.8318 0.3986 0.1058 0.021 Uiso calc 1 . .
loop_
    _atom_site_aniso_label
    _atom_site_aniso_U_11
    _atom_site_aniso_U_22
    _atom_site_aniso_U_33
    _atom_site_aniso_U_12
    _atom_site_aniso_U_13
    _atom_site_aniso_U_23
    Pt 0.00787(17) 0.00841(16) 0.00881(15) 0.00001(5) 0.00287(9) 0.00083(5)
    O2 0.0189(17) 0.018(2) 0.0267(18) 0.0068(13) 0.0069(13) 0.0098(14)
    O1 0.0141(16) 0.030(2) 0.0294(18) 0.0024(14) 0.0119(13) 0.0097(16)
    O3 0.0252(17) 0.0128(18) 0.0188(16) -0.0033(13) 0.0105(13) 0.0029(14)
    O4 0.0184(17) 0.030(2) 0.0145(16) -0.0099(13) 0.0028(13) -0.0059(14)
    N1 0.0095(18) 0.011(2) 0.0132(18) -0.0016(14) 0.0047(14) -0.0013(15)
    N2 0.0148(19) 0.013(2) 0.015(2) -0.0016(15) 0.0078(15) -0.0025(16)
    N3 0.0111(18) 0.014(2) 0.0137(18) 0.0006(14) 0.0042(13) 0.0020(16)
    N4 0.0110(19) 0.016(2) 0.0150(19) -0.0017(15) 0.0047(15) 0.0004(16)
_geom_special_details
;
All e.s.d.'s (except the e.s.d. in the dihedral angle between two l.s. planes)
are estimated using the full covariance matrix. The cell e.s.d.'s are taken
into account individually in the estimation of e.s.d.'s in distances, angles
and torsion angles; correlations between e.s.d.'s in cell parameters are only
used when they are defined by crystal symmetry. An approximate (isotropic)
treatment of cell e.s.d.'s is used for estimating e.s.d.'s involving l.s.
planes.
;
loop_
    _geom_bond_atom_site_label_1
    _geom_bond_atom_site_label_2
    _geom_bond_site_symmetry_2
    _geom_bond_distance
    _geom_bond_publ_flag
    Pt N1 . 1.995(3) ?
    Pt N2 . 2.001(4) ?
    Pt N3 . 2.039(3) ?
    Pt N4 . 2.052(3) ?
    O2 N1 . 1.233(4) ?
    O1 N1 . 1.242(4) ?
    O3 N2 . 1.239(4) ?
    O4 N2 . 1.251(4) ?
    N3 H3A . 0.9100 ?
    N3 H3B . 0.9100 ?
    N3 H3C . 0.9100 ?
    N4 H4A . 0.9100 ?
    N4 H4B . 0.9100 ?
    N4 H4C . 0.9100 ?
loop_
    _geom_angle_atom_site_label_1
    _geom_angle_atom_site_label_2
    _geom_angle_atom_site_label_3
    _geom_angle_site_symmetry_1
    _geom_angle_site_symmetry_3
    _geom_angle
    _geom_angle_publ_flag
    N1 Pt N2 . . 93.06(13) ?
    N1 Pt N3 . . 178.67(13) ?
    N2 Pt N3 . . 87.85(13) ?
    N1 Pt N4 . . 88.58(13) ?
    N2 Pt N4 . . 177.96(13) ?
    N3 Pt N4 . . 90.53(14) ?
    O2 N1 O1 . . 118.5(3) ?
    O2 N1 Pt . . 122.3(2) ?
    O1 N1 Pt . . 119.2(3) ?
    O3 N2 O4 . . 118.9(3) ?
    O3 N2 Pt . . 120.4(3) ?
    O4 N2 Pt . . 120.5(3) ?
    Pt N3 H3A . . 109.5 ?
    Pt N3 H3B . . 109.5 ?
    H3A N3 H3B . . 109.5 ?
    Pt N3 H3C . . 109.5 ?
    H3A N3 H3C . . 109.5 ?
    H3B N3 H3C . . 109.5 ?
    Pt N4 H4A . . 109.5 ?
    Pt N4 H4B . . 109.5 ?
    H4A N4 H4B . . 109.5 ?
    Pt N4 H4C . . 109.5 ?
    H4A N4 H4C . . 109.5 ?
    H4B N4 H4C . . 109.5 ?
loop_
    _geom_hbond_atom_site_label_D
    _geom_hbond_atom_site_label_H
    _geom_hbond_atom_site_label_A
    _geom_hbond_site_symmetry_A
    _geom_hbond_distance_DH
    _geom_hbond_distance_HA
    _geom_hbond_distance_DA
    _geom_hbond_angle_DHA
    N3 H3A O3 4_565 0.91 2.27 3.026(5) 139.9
    N3 H3A O1 4_465 0.91 2.49 3.107(5) 125.7
    N3 H3B O4 4_566 0.91 2.22 2.941(5) 135.5
    N3 H3C O1 1_455 0.91 2.12 3.015(5) 168.8
    N3 H3B O3 2_655 0.91 2.30 2.976(5) 130.6
    N4 H4A O4 4_666 0.91 2.56 3.392(4) 153.1
    N4 H4A O1 4_566 0.91 2.57 3.261(5) 132.8
    N4 H4B O3 2_655 0.91 2.14 2.994(4) 155.7
    N4 H4C O2 4_565 0.91 2.18 3.072(5) 167.1
_shelx_hkl_file
;
   0   0  -2 413320. 6453.19   2
   0   0  -3 47.2537 42.7707   2
   0   0  -4 331.796 86.3667   2
   0   0  -5-93.6596 68.0006   2
   0   0   5 58.7411 101.818   2
   0   0   6 131113. 3351.17   2
   0   0   7-2.14735 101.670   2
   0   0   8 93074.4 3126.30   2
   0  -1  -1 168.406 53.4084   1
   0   1  -1 292.211 57.6877   2
   0  -1  -2 352167. 5643.94   2
   0   1  -2 356343. 5652.04   2
   0  -1  -3 6661.05 419.560   2
   0   1  -3 6759.54 420.690   2
   0   1  -4 345687. 5998.29   2
   0  -1  -4 343632. 5999.17   2
   0  -1   5 293.735 100.783   2
   0   1  -5 321.056 121.922   2
   0   1   5 435.435 140.169   2
   0  -1  -5 509.692 157.954   2
   0  -1   6 71783.5 2293.01   2
   0   1   6 72783.8 2305.51   2
   0   1   7 752.983 236.139   2
   0  -1   7 515.986 204.219   2
   0   1   8 1441.90 335.428   2
   0  -1   8 1165.16 308.459   2
   0   2  -1 25066.5 669.001   2
   0  -2  -1 24628.8 704.339   1
   0  -2  -2 229889. 3950.71   1
   0   2  -2 229416. 3881.65   2
   0  -2  -3 2442.24 274.594   1
   0   2  -3 2481.73 257.228   2
   0  -2  -3 2233.86 248.510   2
   0   2  -4 2549.14 302.048   2
   0  -2  -4 2666.09 330.909   1
   0  -2  -4 2316.90 282.347   2
   0  -2  -5 3672.38 429.381   1
   0  -2   5 3213.92 397.159   2
   0   2  -5 3621.45 404.082   2
   0  -2  -5 3677.43 399.513   2
   0   2   5 3314.52 402.960   2
   0  -2   6 93697.7 2708.22   2
   0   2   6 93893.6 2722.29   2
   0   2   7 1360.38 324.166   2
   0  -2   7 1461.47 330.242   2
   0  -3   0 707.111 244.583   1
   0   3  -1 1029.05 145.456   2
   0  -3  -1 1223.39 172.393   1
   0  -3  -2 288628. 4940.60   1
   0   3  -2 289087. 4824.38   2
   0  -3  -3 7581.82 513.461   1
   0   3  -3 7629.61 481.417   2
   0  -3  -4 314397. 5747.40   1
   0   3  -4 310680. 5594.11   2
   0   3   5 6797.10 583.802   2
   0  -3   5 7119.97 602.454   2
   0  -3   6 79608.7 2491.28   2
   0   3   6 78099.5 2478.43   2
   0  -3   7-13.1330 134.929   2
   0   3   7 70.6043 95.4768   2
   0  -4   0 201423. 4489.65   1
   0   4  -1 2210.70 263.667   2
   0  -4  -1 2177.56 272.949   1
   0   4  -2 164079. 3151.01   2
   0  -4  -2 164379. 3243.65   1
   0   4  -3 6264.87 457.083   2
   0  -4  -3 6001.04 480.660   1
   0  -4  -4 2003.37 305.740   1
   0   4  -4 1876.84 281.054   2
   0  -4   5 622.046 184.125   2
   0   4   5 244.426 138.282   2
   0  -4   6 100643. 2961.55   2
   0   4   6 97272.7 2896.98   2
   0  -4   7 2488.78 444.614   2
   0   4   7 2194.00 425.977   2
   0  -5   0 374.387 227.240   1
   0  -5  -1 51.3035 69.4804   1
   0   5  -1 99.2835 87.9657   2
   0   5  -2 115890. 2555.40   2
   0  -5  -2 111589. 2640.47   1
   0  -5  -3 25970.3 1111.92   1
   0   5  -3 25728.1 1026.64   2
   0   5  -4 206260. 4196.01   2
   0   5   4 204608. 4332.53   2
   0  -5   4 206197. 4302.41   2
   0  -5  -4 211309. 4385.74   1
   0   5   5 5692.00 585.522   2
   0  -5   5 5375.55 559.682   2
   0  -5   6 61491.1 2240.53   2
   0   5   6 63882.5 2294.53   2
   0  -5   7 1196.40 318.571   2
   0   5   7 1409.20 322.225   2
   0   6   0 463012. 8511.94   1
   0  -6   0 386820. 7838.15   1
   0  -6  -1 36351.4 1787.55   1
   0   6  -1 36775.8 1651.93   1
   0   6  -1 38065.7 1704.18   2
   0  -6  -2 126769. 3064.87   1
   0   6  -2 125529. 2936.11   2
   0   6   3 7285.74 628.843   1
   0  -6  -3 8102.41 630.521   1
   0   6  -3 8289.12 599.382   2
   0   6   4 433.267 158.271   2
   0  -6   4 757.679 218.628   2
   0   6  -4 816.589 216.678   2
   0  -6  -4 879.853 209.982   1
   0  -6   5 293.432 136.728   2
   0   6   5 236.931 122.560   2
   0  -6   6 119926. 3427.62   2
   0   6   6 122591. 3508.53   2
   0  -6   7 5501.70 685.058   2
   0   6   7 5747.57 732.441   2
   0  -7   0 173.507 112.617   1
   0   7   0 543.204 282.433   1
   0  -7  -1 2891.51 225.922   3
   0   7  -1 2994.11 224.645   3
   0   7  -1 3228.43 580.681   1
   0  -7  -1 2963.24 575.633   1
   0   7   1 2267.26 465.657   1
   0   7  -1 2919.82 518.011   2
   0  -7  -2 146846. 3760.33   1
   0   7  -2 143618. 3584.51   1
   0   7   2 142365. 3758.95   1
   0   7  -2 156032. 3611.95   2
   0   7  -3 4090.71 460.726   2
   0  -7   3 4022.85 467.692   2
   0   7   3 4787.83 551.952   1
   0  -7  -3 4202.39 496.496   1
   0   7   4 244615. 5235.91   2
   0  -7   4 241699. 5150.75   2
   0  -7   5 7765.39 735.980   2
   0   7   5 7664.36 747.067   2
   0  -7   6 68393.9 2507.17   2
   0   7   6 67372.4 2543.83   2
   0  -7   7 340.595 201.497   2
   0   7   7 241.494 119.076   2
   0   8   0 241090. 5648.24   1
   0  -8   0 226442. 5287.89   1
   0  -8  -1 18417.9 1600.04   1
   0   8  -1 16851.3 1537.92   1
   0   8   1 15458.3 1490.62   1
   0   8  -1 15532.3 1432.55   2
   0   8   2 100138. 3386.52   1
   0  -8  -2 105845. 3365.24   1
   0   8  -2 103795. 3166.30   1
   0   8   3 367.777 233.776   1
   0  -8  -3 261.913 130.882   1
   0  -8   4 969.781 230.644   2
   0   8   4 477.121 207.094   2
   0  -8   5 11792.4 965.327   2
   0   8   5 10503.1 929.806   2
   0   8   6 80729.2 2963.61   2
   0  -8   6 76035.9 2816.13   2
   0  -9   0 759.130 279.172   1
   0   9   0 525.900 250.101   1
   0  -9  -1 12565.3 1189.16   1
   0   9   1 11639.0 1220.78   1
   0   9  -1 8469.38 950.134   2
   0   9  -1 11496.0 1227.43   1
   0   9  -2 123400. 2663.69   3
   0   9   2 118941. 4222.91   1
   0   9  -2 129129. 3980.71   1
   0  -9  -2 132962. 4368.99   1
   0  -9  -2 123816. 2686.23   3
   0   9   3 22807.2 1514.02   1
   0   9  -3 21479.8 1342.75   1
   0   9   4 169368. 4627.21   1
   0  -9   4 173118. 4495.60   2
   0  -9   5 8692.05 859.701   2
   0   9   5 9032.79 903.203   2
   0  -9   6 45159.1 2188.68   2
   0   9   6 44025.7 2218.90   2
   0  10   0 184178. 4912.19   1
   0 -10   0 193568. 4874.59   1
   0  10   1 9231.99 1044.73   1
   0  10  -1 7547.78 954.857   1
   0  10  -2 99323.0 2157.72   3
   0  10  -2 98428.3 3861.70   1
   0 -10  -2 101412. 2144.93   3
   0  10  -3-12.8194 69.0934   3
   0  10  -3-31.9248 120.030   1
   0 -10  -3 23.1578 120.647   3
   0  10   3 109.568 238.400   1
   0  10   4 222.571 252.726   1
   0  10  -4 439.634 250.213   1
   0  10   5 5576.59 766.870   2
   0 -10   5 6058.19 782.506   2
   0  10   6 51106.2 2525.54   2
   0 -10   6 51541.1 2494.85   2
   0  11   0 1357.72 398.174   1
   0  11  -1 2289.03 526.943   1
   0  11   1 3009.33 594.465   1
   0  11  -2 69701.9 3707.55   1
   0  11   2 67744.9 3798.66   1
   0  11   3 18141.4 1735.80   1
   0 -11  -3 19939.5 988.455   3
   0  11  -3 20923.5 1015.23   3
   0  11  -3 19354.7 1566.75   1
   0  11   4 104141. 4053.43   1
   0  11  -4 97802.0 3518.95   1
   0  11  -5 3500.99 620.483   1
   0  11   5 3282.10 628.066   2
   0  12   0 163467. 4664.58   1
   0  12  -1 20479.2 1575.66   1
   0  12   1 22505.7 1618.63   1
   0  12  -2 48398.1 3010.61   1
   0  12   2 59224.9 3256.44   1
   0  12  -3 2649.03 567.582   1
   0  12   3 2129.97 638.716   1
   0  12   4 726.532 389.745   1
   0  12  -4 1810.77 470.587   1
   0  12  -5 2173.68 547.655   1
   0  13   0 1939.17 492.364   1
   0  13  -1 2288.96 524.585   1
   0  13   1 2597.26 563.456   1
   0  13   2 80357.1 3714.30   1
   0  13  -2 68892.8 3520.40   1
   0  13  -3 8003.49 1310.68   1
   0  13   3 9893.82 1546.40   1
   0  13   4 93701.8 4866.76   1
   0  13  -4 102104. 4364.29   1
   0  14   0 134689. 4314.00   1
   0  14   1 19808.0 1567.24   1
   0  14  -1 18307.2 1508.43   1
   0  14   2 56897.1 3034.73   1
   0  14  -2 52244.6 2918.81   1
   0  14  -3 1842.47 573.870   1
   0  14   3 3925.00 895.833   1
   0  15   0 1400.59 410.980   1
   0  15  -1 4054.30 712.775   1
   0  15   1 3979.43 713.234   1
   0  15  -2 59284.2 3065.14   1
   0  15   2 66136.6 3260.83   1
  -1   0   8 34534.5 1782.85   2
  -1   0   7-85.6667 140.137   2
  -1   0   6 243739. 5078.71   2
   1   0  -5 23.8721 48.7894   2
  -1   0   5 98.9273 95.5571   2
   1   0  -4 236380. 4364.64   2
   1   0  -3-45.3786 61.6008   2
   1   0  -2 18069.9 568.361   2
  -1   0   1 524.400 289.329   3
  -1   0  -1 76.9893 21.6465   2
  -1   0  -2 278319. 4573.66   2
  -1   0  -3 133.663 52.5152   2
  -1   0  -4 139055. 2967.56   2
   1   0   4 132466. 2960.77   2
   1   0   5 133.019 133.974   2
   1   0   6 258.044 137.574   2
   1   0   7-50.6901 84.8470   2
  -1  -1   8 97957.5 3179.15   2
  -1   1   8 95755.4 3190.38   2
  -1  -1   7 1892.58 368.265   2
  -1   1   7 2046.87 379.380   2
  -1  -1   6 13841.7 892.836   2
  -1   1   6 13253.3 871.049   2
  -1  -1   5 245.767 115.909   2
   1  -1  -5 302.811 91.3272   2
   1   1  -5 598.989 161.976   2
  -1   1   5 254.909 123.703   2
   1   1  -4 108569. 2407.26   2
   1  -1  -4 106379. 2390.53   2
   1  -1  -3 1601.76 188.510   2
   1   1  -3 1744.76 203.528   2
   1  -1  -2 586281. 9008.72   2
   1   1  -2 603454. 9017.60   2
  -1  -1   1 3827.37 450.761   3
   1   1  -1 3439.12 172.845   2
  -1   1   0 290271. 4126.61   2
  -1  -1   0 260021. 4541.50   1
  -1   1  -1 1789.71 142.571   2
  -1  -1  -1 1914.03 174.358   1
  -1   1  -2 9414.04 439.987   2
  -1  -1  -2 9088.98 439.987   2
  -1  -1  -2 9080.33 469.248   1
  -1  -1  -3 1123.15 179.374   2
  -1   1  -3 962.442 162.246   2
  -1  -1  -4 100001. 2365.84   2
  -1   1  -4 100682. 2366.35   2
   1  -1   4 95363.8 2374.07   2
   1   1   4 95545.7 2363.13   2
   1  -1   5 36.8561 62.1844   2
   1   1   5-71.0151 102.827   2
   1   1   6 122180. 3251.84   2
   1  -1   6 119691. 3201.62   2
   1  -1   7 340.894 153.260   2
   1   1   7 668.275 218.454   2
  -1  -2   8 26508.4 1549.51   2
  -1   2   8 26809.4 1581.23   2
  -1  -2   7 1672.28 359.970   2
  -1   2   7 1903.63 372.532   2
  -1   2   6 180099. 4098.79   2
  -1  -2   6 178911. 4084.76   2
   1  -2  -5 424.308 144.627   2
  -1   2   5 208.707 111.049   2
  -1  -2   5 381.709 154.043   2
   1   2  -5 369.134 132.777   2
   1   2  -4 265010. 4805.31   2
   1  -2  -4 264565. 4796.43   2
   1   2  -3 41.7056 44.3269   2
   1   2  -2 26096.8 1392.93   3
   1   2  -2 23019.3 708.058   2
   1  -2  -2 23356.0 717.286   1
  -1   2   1 1982.58 327.874   3
   1   2  -1 1467.08 292.925   3
   1  -2  -1 1238.36 123.495   1
  -1   2   1 1224.84 120.172   1
  -1  -2   1 1454.82 295.222   3
   1   2  -1 1211.82 127.538   2
  -1   2   0 153189. 3937.38   3
  -1   2   0 158057. 2690.20   1
  -1  -2   0 163360. 4026.21   3
  -1  -2  -1 2847.88 240.557   1
  -1   2  -1 2726.64 197.981   2
  -1  -2  -2 303464. 5189.74   1
  -1   2  -2 309086. 5013.18   2
  -1  -2  -3 3744.38 369.157   1
  -1   2  -3 3674.25 328.381   2
  -1  -2  -4 119657. 2832.89   1
  -1   2  -4 116184. 2647.58   2
   1   2   4 114342. 2705.24   2
   1  -2   4 112448. 2683.70   2
  -1  -2  -4 119018. 2694.00   2
   1   2   5 1742.77 300.186   2
   1  -2   5 1082.03 239.185   2
   1  -2   6 34.9786 107.273   2
   1   2   6 139.829 116.830   2
   1  -2   7 329.256 194.370   2
   1   2   7 319.113 128.042   2
  -1  -3   8 66796.1 2616.17   2
  -1   3   8 65775.8 2589.40   2
  -1  -3   7 7.75339 101.733   2
  -1   3   7 65.7347 66.6708   2
  -1  -3   6 5387.18 561.582   2
  -1   3   6 5109.72 545.269   2
   1  -3  -5 521.640 152.945   1
  -1   3   5 632.438 165.734   2
   1   3  -5 744.211 197.633   2
  -1  -3   5 620.900 188.955   2
   1   3  -4 103856. 2385.93   2
   1  -3  -4 101690. 2442.83   1
   1  -3  -3 157.628 88.9460   1
   1   3  -3 216.107 90.0191   2
   1   3  -2 237591. 4048.80   2
   1  -3  -2 240429. 4074.78   1
   1   3  -1 4057.56 417.856   3
   1  -3  -1 3264.01 266.518   1
   1   3  -1 3578.83 280.077   2
   1  -3  -1 3327.20 368.527   3
  -1   3   1 3427.24 254.261   1
  -1  -3   1 3725.15 385.075   3
  -1   3   1 4063.80 391.119   3
  -1   3   0 308267. 5835.78   3
  -1  -3   0 293256. 5647.94   3
  -1   3   0 295802. 5485.99   1
  -1  -3  -1 3985.89 340.047   1
  -1   3  -1 3684.91 267.824   2
  -1   3  -2 841.581 149.698   2
  -1  -3  -2 832.749 169.715   1
  -1  -3  -3 758.783 169.886   1
  -1   3  -3 736.504 142.555   2
   1  -3   4 98063.8 2483.36   2
  -1  -3  -4 99279.0 2578.44   1
  -1   3  -4 99331.9 2411.89   2
   1   3   4 96697.5 2465.03   2
   1   3   5 2441.17 366.745   2
   1  -3   5 2261.19 356.326   2
   1   3   6 200051. 4627.65   2
   1  -3   6 202449. 4642.75   2
   1   3   7 598.891 255.698   2
   1  -3   7 347.380 197.746   2
  -1  -4   8 26754.7 1623.85   2
  -1   4   8 26777.8 1605.17   2
  -1   4   7 724.109 253.629   2
  -1  -4   7 700.141 245.641   2
  -1  -4   6 138111. 3537.95   2
  -1   4   6 131288. 3439.85   2
  -1   4   5 4852.44 495.034   2
  -1  -4   5 5447.93 532.133   2
   1  -4  -5 5576.93 534.069   1
   1  -4  -4 168294. 3554.18   1
   1   4  -4 165160. 3436.25   2
   1  -4  -3 8934.51 551.691   1
   1   4  -3 8798.72 528.488   2
   1  -4  -2 2683.63 264.219   1
   1   4  -2 2722.98 378.108   3
   1  -4  -2 2221.81 343.519   3
  -1   4   2 2382.75 261.319   1
   1   4  -2 2715.65 270.071   2
   1  -4  -1 38161.8 1300.03   1
   1  -4  -1 37182.8 1299.63   3
   1   4  -1 42219.4 1339.22   2
  -1  -4   1 36187.0 1239.53   3
  -1   4   1 42807.1 1299.50   3
   1   4  -1 39446.3 1314.07   3
  -1   4   1 38498.9 1203.73   1
  -1   4   0 183998. 3819.56   3
   1  -4   0 191401. 4011.37   1
  -1  -4   0 186304. 4901.97   1
  -1  -4   0 185190. 3790.26   3
  -1   4   0 184357. 4563.87   1
  -1   4  -1 377.866 109.300   2
  -1  -4  -1 461.285 158.091   1
  -1  -4  -2 416520. 7017.20   1
  -1   4  -2 405847. 6739.56   2
   1  -4   3 163.835 102.623   2
   1   4   3 222.590 99.9948   2
  -1  -4  -3 69.7072 43.8012   1
  -1   4  -3 132.538 36.1302   2
   1  -4   4 147172. 3339.61   2
  -1   4  -4 143008. 3186.51   2
   1   4   4 146435. 3338.55   2
  -1  -4  -4 149257. 3447.29   1
   1   4   5 190.861 110.691   2
   1  -4   5-9.52718 112.388   2
   1  -4   6 94.7341 84.9378   2
   1   4   6-105.114 149.152   2
   1   4   7 1083.75 292.868   2
   1  -4   7 1336.06 341.556   2
  -1  -5   7 69.5688 202.265   2
  -1   5   7 184.835 160.071   2
  -1  -5   6 11033.1 873.549   2
  -1   5   6 11056.0 878.597   2
  -1   5   5 19.0544 70.0846   2
  -1  -5   5 25.1649 125.922   2
   1  -5  -4 56309.8 1767.42   1
   1   5  -4 55761.1 1702.25   2
  -1  -5   4 54536.0 1755.87   2
  -1   5   4 55530.2 1782.38   2
   1  -5  -3 587.745 219.306   3
   1   5  -3 471.380 135.174   2
   1   5  -3 421.474 179.923   3
   1  -5  -3 358.149 113.221   1
   1  -5  -2 265689. 5377.82   3
   1  -5  -2 282407. 5107.19   1
  -1   5   2 284162. 5096.73   1
   1   5  -2 284230. 5050.77   2
   1   5  -2 285047. 5423.25   3
   1  -5  -1 1130.21 225.738   1
   1   5  -1 1417.03 224.271   3
   1   5  -1 841.380 219.104   2
   1  -5  -1 1461.17 238.618   3
  -1   5   1 879.892 215.949   1
  -1  -5   0 261535. 4666.54   3
  -1   5   0 259223. 5768.14   1
  -1  -5   0 246584. 5761.37   1
   1  -5   0 247190. 5588.10   1
  -1   5   0 257595. 4680.59   3
  -1  -5  -1 31891.2 1389.89   1
  -1   5  -1 32235.1 1180.06   1
  -1   5  -1 31477.4 1170.15   2
  -1  -5  -2 2936.08 376.952   1
  -1   5  -2 4160.12 372.381   2
   1  -5   3 2815.86 351.486   2
  -1   5  -3 3243.46 349.510   2
   1   5   3 3682.04 403.356   2
  -1  -5  -3 3351.36 410.646   1
   1   5   4 120753. 3032.19   2
  -1   5  -4 124860. 2922.92   2
   1  -5   4 120593. 3003.52   2
   1   5   5 1203.64 289.281   2
   1  -5   5 1354.01 292.566   2
   1  -5   6 146934. 3875.84   2
   1   5   6 147972. 3917.38   2
   1  -5   7 2145.70 407.869   2
   1   5   7 2212.73 455.000   2
  -1  -6   7 2231.40 436.290   2
  -1   6   7 2505.58 475.273   2
  -1  -6   6 165065. 4117.70   2
  -1   6   6 160014. 4105.96   2
  -1   6   5 4604.49 534.953   2
  -1  -6   5 4402.00 512.762   2
  -1   6   4 111119. 2895.79   2
   1   6  -4 110495. 2735.25   2
  -1  -6   4 110068. 2855.55   2
   1  -6  -4 114450. 2860.88   1
   1  -6  -3 2374.96 394.505   3
   1   6  -3 2092.26 373.282   3
   1  -6  -3 2075.98 296.100   1
  -1   6   3 2171.04 324.480   1
   1   6  -3 2293.55 314.765   2
   1  -6  -2 4837.15 475.091   1
   1   6  -2 4229.48 452.636   3
   1  -6  -2 4534.68 476.954   3
   1   6  -2 5237.67 495.572   2
  -1   6   2 4323.71 458.463   1
   1  -6  -1 1426.62 223.498   3
  -1   6   1 1230.20 301.221   1
   1  -6  -1 1162.51 364.393   1
   1   6  -1 1424.29 347.402   2
   1   6  -1 1132.13 205.690   3
  -1  -6   0 172413. 3140.97   3
  -1   6   0 165747. 3096.70   3
  -1  -6   0 167228. 4347.27   1
  -1   6  -1 7346.33 633.931   2
  -1   6  -1 7444.85 636.534   1
  -1  -6  -1 6601.99 733.572   1
  -1  -6  -2 341655. 6554.86   1
   1  -6   2 335090. 6317.22   2
  -1   6  -2 357811. 6255.05   2
  -1   6  -3 8874.94 623.961   2
   1   6   3 8862.54 677.991   2
   1   6   3 9610.42 748.945   1
  -1  -6  -3 9335.03 732.331   1
   1  -6   3 9060.15 678.365   2
   1   6   4 145826. 3550.95   2
   1  -6   4 144125. 3505.78   2
   1  -6   5 3499.84 483.407   2
   1   6   5 2838.50 441.140   2
   1   6   6 167.255 122.413   2
   1  -6   6 204.566 143.817   2
   1  -6   7 520.157 251.605   2
   1   6   7 571.567 249.133   2
  -1  -7   7 6162.44 752.945   2
  -1   7   7 5913.15 753.812   2
  -1  -7   6 4010.22 556.509   2
  -1   7   6 4539.76 609.534   2
  -1  -7   5 334.475 155.353   2
  -1   7   5 369.094 148.438   2
   1   7  -4 83046.2 2896.67   3
   1  -7  -4 85516.2 3000.46   3
  -1  -7   4 85916.3 2549.73   2
   1  -7  -4 87518.5 2527.34   1
  -1   7   4 85141.4 2584.32   2
   1   7  -3 3973.93 461.137   2
   1  -7  -3 4085.66 472.824   1
   1  -7  -3 4048.78 510.426   3
   1   7  -3 3998.93 497.289   3
  -1   7   3 4156.36 489.250   1
  -1  -7   3 3353.25 427.659   2
   1   7  -2 402002. 7303.06   2
   1  -7  -2 380198. 7369.57   1
   1   7  -2 358138. 6613.20   3
  -1   7   2 387994. 7284.37   1
   1  -7  -2 375607. 6731.47   3
   1  -7  -1 16553.0 746.503   3
  -1   7   1 14164.1 1279.05   1
   1   7  -1 15959.7 731.485   3
   1   7  -1 14573.2 1307.12   2
  -1   7   0 220836. 5007.19   1
   1  -7   0 177050. 4545.74   1
  -1  -7   0 196086. 3370.87   3
  -1  -7   0 205149. 4928.34   1
  -1   7   0 187753. 3310.88   3
  -1   7  -1 1980.76 410.421   2
  -1   7  -1 1966.71 404.046   1
  -1  -7  -1 1987.59 428.220   1
  -1   7  -2 870.779 225.633   2
  -1  -7  -2 1902.55 372.001   1
  -1   7  -3 503.862 163.519   2
   1  -7   3 361.312 114.062   2
  -1  -7  -3 619.566 227.229   1
   1   7   3 602.183 217.376   1
   1  -7   4 133368. 3473.31   2
   1   7   4 134301. 3517.91   2
   1   7   5 3647.33 528.122   2
   1  -7   5 3593.83 509.931   2
   1  -7   6 121774. 3641.29   2
   1   7   6 126687. 3757.35   2
  -1  -8   7 2632.23 515.833   2
  -1   8   7 2540.10 524.854   2
  -1   8   6 153256. 4281.29   2
  -1  -8   6 158866. 4306.68   2
   1  -8  -5 5750.53 796.700   3
  -1   8   5 5922.40 677.046   2
  -1  -8   5 6398.12 695.520   2
   1   8  -5 5085.84 723.070   3
   1  -8  -4 151587. 4192.23   3
  -1  -8   4 156499. 3922.77   2
   1   8  -4 154458. 4136.08   3
   1   8  -3 3756.62 519.221   1
   1  -8  -3 3874.14 519.626   1
   1  -8  -3 3487.89 463.508   3
   1   8  -3 3655.24 470.695   2
  -1   8   3 3098.82 469.616   1
   1   8  -3 3888.70 464.610   3
   1  -8  -2 8891.99 932.074   1
   1   8  -2 8191.06 560.890   3
  -1   8   2 9176.43 901.506   1
   1   8  -2 10808.8 953.533   2
   1  -8  -2 9020.02 604.821   3
   1   8  -2 8594.09 891.361   1
  -1   8   1 6793.50 905.110   1
   1  -8  -1 7217.69 805.977   1
   1   8  -1 4751.16 695.664   2
  -1   8   0 129224. 3700.32   1
  -1  -8   0 124275. 3682.27   1
   1   8   1 2431.03 602.697   1
  -1  -8  -1 4570.66 801.317   1
  -1  -8  -1 4697.14 442.833   3
  -1   8  -1 5235.14 735.456   2
  -1   8  -1 3807.65 606.739   1
  -1   8  -1 4295.33 446.981   3
  -1  -8  -2 267303. 6284.07   1
  -1   8  -2 263333. 5685.32   1
   1   8   2 255217. 6212.81   1
   1   8   3 12446.4 1027.10   1
   1  -8   4 89335.8 2821.43   2
   1   8   4 90340.7 2893.21   2
   1  -8   5 1077.88 316.308   2
   1   8   5 1219.60 337.424   2
   1   8   6 141.246 152.247   2
   1  -8   6 206.078 197.584   2
  -1  -9   6 3385.34 558.194   2
  -1   9   6 4507.66 676.777   2
  -1  -9   5 528.421 210.932   2
   1   9  -5 326.853 185.886   3
   1  -9  -5 468.812 238.562   3
  -1   9   5 161.138 195.007   2
   1   9  -4 72010.5 2510.37   3
   1  -9  -4 70252.9 2539.51   3
  -1   9   4 74175.6 2692.25   1
   1   9  -3 17435.4 1006.42   3
   1  -9  -3 17590.1 1036.91   3
   1   9  -3 17814.4 1265.03   1
  -1   9   3 17669.3 1281.20   1
  -1   9   2 201929. 5715.77   1
   1   9  -2 223635. 5758.22   2
   1   9  -2 203578. 3986.55   3
   1   9  -2 201519. 5772.01   1
   1  -9  -2 208823. 6001.62   1
   1  -9  -2 216147. 4059.06   3
   1  -9  -1 17008.9 1221.67   1
  -1   9   1 16257.9 1371.06   1
   1   9  -1 14943.9 1367.04   1
   1   9  -1 14170.7 1187.15   2
   1   9   0 172141. 4693.31   1
  -1  -9   0 170104. 4530.01   1
  -1   9   0 171811. 4544.20   1
  -1   9  -1 269.599 234.308   1
  -1   9  -1 984.091 374.513   2
   1   9   1 373.848 149.693   1
  -1   9  -1 973.643 184.837   3
  -1  -9  -1 743.589 325.408   1
  -1  -9  -1 930.410 172.307   3
   1   9   2 1039.99 312.954   1
  -1   9  -2 1263.76 348.320   1
  -1   9  -3 10163.3 888.327   1
   1   9   3 9980.53 1010.42   1
   1   9   4 63358.8 2500.76   2
   1  -9   4 63400.4 2491.75   2
   1   9   4 66197.4 2723.62   1
   1  -9   5 13063.4 1113.16   2
   1   9   5 13078.9 1114.51   2
   1   9   6 125809. 4054.74   2
   1  -9   6 121686. 3926.22   2
  -1 -10   6 116234. 3869.65   2
  -1  10   6 107231. 3800.96   2
  -1  10   5 17327.0 1357.59   2
   1  10  -4 114939. 3724.11   1
   1  10  -4 114861. 3331.86   3
  -1  10   4 118479. 3867.17   1
   1 -10  -4 118027. 3437.09   3
   1  10  -3 3167.86 569.312   1
   1  10  -3 4197.55 462.138   3
  -1  10   3 4366.93 718.228   1
   1 -10  -3 3965.82 457.466   3
   1  10  -2 908.127 168.889   3
  -1  10   2 805.930 338.164   1
   1 -10  -2 1305.34 195.700   3
   1  10  -2 394.217 164.483   1
   1 -10  -1 10418.3 955.700   1
   1  10  -1 8614.95 1008.17   1
  -1  10   1 9630.78 1018.35   1
  -1  10   0 105687. 3382.54   1
   1  10   0 100686. 3448.52   1
   1  10   1 34247.0 2161.89   1
  -1  10  -1 29581.2 2003.92   1
   1  10   2 179177. 6054.68   1
  -1  10  -2 207302. 5651.99   1
   1  10   3 8548.03 1046.89   1
  -1  10  -3 9580.48 937.576   1
  -1  10  -4 71839.2 2693.80   1
   1  10   4 73511.8 2921.45   2
   1  10   4 75494.4 3173.33   1
   1  10   5 846.302 257.364   2
  -1  11   5 34.2408 176.655   2
   1  11  -5 315.143 247.493   1
   1  11  -4 47087.2 2421.02   1
  -1  11   4 48004.2 2590.89   1
   1  11  -3 12441.4 757.718   3
   1 -11  -3 12619.6 770.163   3
  -1  11   3 12333.4 1384.05   1
   1  11  -3 11878.6 1316.07   1
   1  11  -2 151841. 5610.50   1
  -1  11   2 162171. 5872.30   1
   1  11  -1 12485.1 1185.58   1
  -1  11   1 13572.0 1203.02   1
  -1  11   0 109091. 3515.36   1
   1  11   0 108932. 3661.46   1
  -1  11  -1 3795.49 695.358   1
   1  11   1 4590.82 778.667   1
  -1 -11  -2 908.737 209.143   3
  -1  11  -2 522.777 200.975   1
  -1  11  -2 662.753 192.241   3
   1  11   2 1165.71 483.743   1
  -1  11  -3 1427.34 430.668   1
   1  11   3 1552.33 534.947   1
  -1  11  -4 50753.8 2376.03   1
   1  11   4 51987.3 2847.91   1
  -1  11  -5 9087.33 973.746   1
   1  11   5 8612.89 1024.82   2
  -1  12   5 16110.3 1576.64   2
   1  12  -5 16657.1 1489.49   1
   1  12  -4 74307.8 3452.23   1
  -1  12   4 73912.2 3663.68   1
  -1  12   3 4205.57 895.133   1
   1  12  -3 4250.97 868.719   1
   1  12  -2 3176.16 729.313   1
  -1  12   2 2962.02 640.463   1
  -1  12   1 1301.35 381.983   1
   1  12  -1 1620.65 420.999   1
   1  12   0 50714.4 2431.38   1
  -1  12   0 49619.2 2282.00   1
  -1  12  -1 22901.4 1644.75   1
   1  12   1 24386.7 1782.31   1
   1  12   2 118558. 4936.36   1
  -1  12  -2 96044.9 4395.12   1
   1  12   3 13445.9 1666.06   1
  -1  12  -3 14565.0 1475.34   1
   1  12   4 54392.4 3228.13   1
  -1  12  -4 56992.4 2793.63   1
  -1  12  -5 3521.56 653.660   1
   1  13  -4 38419.0 2716.64   1
  -1  13   4 38270.5 2890.22   1
   1  13  -3 14830.8 1787.74   1
  -1  13   3 18103.0 2035.93   1
  -1  13   2 152656. 5149.93   1
   1  13  -2 155397. 5319.33   1
  -1  13   1 32288.8 1913.02   1
   1  13  -1 31749.0 1990.22   1
   1  13   0 74196.7 3040.57   1
  -1  13   0 69972.2 2844.39   1
  -1  13  -1 8387.51 998.557   1
   1  13   1 9584.46 1116.69   1
   1  13   2 220.108 226.879   1
  -1  13  -2-239.070 330.453   1
   1  13   3 1962.31 682.781   1
  -1  13  -3 1320.24 486.536   1
  -1  13  -4 46513.7 2797.75   1
  -1  14   4 67583.8 4408.69   1
   1  14  -3 10761.1 1477.09   1
  -1  14   3 9170.43 1324.00   1
  -1  14   2 2125.60 653.243   1
   1  14  -2 2684.88 645.204   1
   1  14  -1 75.3916 174.352   1
  -1  14   1 692.213 324.198   1
   1  14   0 53733.9 2612.38   1
  -1  14   0 52499.4 2481.91   1
   1  14   1 8436.39 1050.65   1
  -1  14  -1 8832.50 1033.54   1
  -1  14  -2 100463. 4196.82   1
   1  14   2 110233. 4467.99   1
  -1  14  -3 15179.5 1811.16   1
  -1  15   3 14738.7 1621.24   1
   1  15  -2 86780.5 3751.78   1
  -1  15   2 89029.4 3713.87   1
  -1  15   1 27795.9 1856.94   1
   1  15  -1 27499.6 1867.45   1
   1  15   0 62670.6 2907.04   1
  -1  15   0 59806.8 2759.67   1
  -1  15  -1 6040.60 852.304   1
   1  15   1 7171.71 981.708   1
  -1  15  -2 1200.09 399.560   1
  -1  16   1 3338.42 653.424   1
  -1  16   0 36255.2 2151.49   1
  -1  16  -1 24906.0 1783.72   1
  -2   0   8 16681.4 1193.46   2
  -2   0   7 9.43960 104.230   2
  -2   0   6 68094.7 2145.84   2
   2   0  -5 27.6417 65.1617   2
   2   0  -5-80.4384 247.838   3
  -2   0   5 35.8502 61.4570   2
   2   0  -4 376927. 6372.85   2
  -2   0   4 380650. 6409.82   2
   2   0  -3 131.628 71.1023   2
  -2   0   3 113.591 79.6137   2
   2   0  -2 191567. 3268.49   2
  -2   0   2 197451. 3288.90   2
  -2   0   1-109.830 232.027   3
  -2   0   1 51.0282 18.3099   2
  -2   0   0 811.026 104.319   1
   2   0   0 575.266 72.4576   1
  -2   0  -1 16.4193 35.0083   2
  -2   0  -1 145.482 69.2412   1
   2   0   1 42.4897 40.3684   2
  -2   0  -2 188114. 3323.55   2
   2   0   2 186227. 3334.66   2
  -2   0  -3 21.1445 29.4840   2
   2   0   4 201331. 4100.51   2
  -2   0  -4 206497. 4060.65   2
   2   0   5-0.93551 60.6998   2
   2   0   6 83195.1 2614.49   2
   2   0   7 65.6700 112.328   2
  -2   1   8 147710. 4077.91   2
  -2  -1   8 148433. 4051.84   2
  -2   1   7 239.165 98.9934   2
  -2  -1   7 60.1314 61.6146   2
  -2   1   6 172201. 3919.30   2
  -2  -1   6 177578. 3972.36   2
  -2   1   5 357.056 111.053   2
   2   1  -5 289.677 113.893   2
   2   1  -5 239.495 160.053   3
  -2  -1   5 308.747 136.288   2
   2  -1  -5 491.351 370.182   3
   2  -1  -5 229.910 100.954   2
  -2  -1   4 26621.0 995.646   2
   2  -1  -4 26365.1 959.808   2
  -2   1   4 25900.2 982.457   2
   2   1  -4 25986.3 952.126   2
   2   1  -3 81.7664 60.8495   2
  -2   1   3 57.0962 66.1007   2
   2  -1  -3 79.1971 31.2205   2
  -2  -1   3 140.775 69.2739   2
  -2  -1   2 106373. 3808.19   3
  -2   1   2 140848. 4284.04   3
  -2  -1   2 125657. 2185.49   2
   2   1  -2 118935. 2157.51   2
  -2   1   2 123231. 2179.87   2
  -2  -1   1 445.983 55.9888   2
  -2   1   1 775.324 368.305   3
  -2   1   1 330.099 36.7241   2
   2   1  -1 476.455 123.774   1
  -2  -1   1 785.740 346.202   3
   2   1  -1 331.021 47.2288   2
   2  -1   0 257631. 3898.24   2
  -2  -1   0 247611. 7639.96   3
  -2   1   0 264822. 7714.21   3
   2   1   0 263041. 4110.80   1
  -2  -1   0 243656. 4465.81   1
  -2   1   0 258624. 3801.29   2
   2   1   0 262476. 3815.34   2
  -2   1  -1 2277.11 173.699   2
  -2  -1  -1 2311.29 218.540   1
   2  -1   1 2131.52 176.013   2
   2   1   1 2339.78 180.971   2
  -2  -1  -2 215766. 3936.96   1
   2  -1   2 217267. 3805.22   2
  -2  -1  -2 219918. 3793.41   2
   2   1   2 216617. 3793.68   2
  -2   1  -2 218534. 3774.00   2
  -2   1  -3 150.080 87.0132   2
  -2  -1  -3 130.181 87.4978   1
  -2  -1  -3 91.1571 67.0309   2
  -2   1  -4 3932.76 395.813   2
  -2  -1  -4 3574.38 377.108   2
   2  -1   4 3016.56 355.351   2
  -2  -1  -4 2981.89 374.905   1
   2   1   4 3268.57 362.960   2
   2  -1   5 392.834 152.026   2
   2   1   5 367.185 144.506   2
   2   1   6 59986.6 2183.92   2
   2  -1   6 61872.8 2182.49   2
   2  -1   7 78.8036 124.795   2
   2   1   7 170.315 160.454   2
  -2  -2   8 14690.9 1111.81   2
  -2   2   8 16014.5 1177.57   2
  -2   2   7 1015.38 286.254   2
  -2  -2   7 335.894 140.997   2
  -2  -2   6 47824.9 1732.83   2
  -2   2   6 45039.0 1702.67   2
  -2  -2   5 468.646 133.263   2
   2   2  -5 831.868 451.062   3
  -2   2   5 528.402 165.374   2
   2   2  -5 449.842 123.111   2
   2  -2  -5 521.328 154.820   2
   2  -2  -5 477.943 324.873   3
   2   2  -4 304089. 7702.03   3
  -2  -2   4 289478. 5158.53   2
   2   2  -4 290176. 5113.13   2
  -2   2   4 285330. 5156.07   2
  -2   2   3 9608.44 501.053   2
   2   2  -3 8750.91 465.635   2
  -2  -2   3 9617.45 499.915   2
   2   2  -3 12194.0 1177.78   3
   2  -2  -2 295695. 4814.41   1
  -2  -2   2 275321. 6617.54   3
  -2   2   2 308875. 4913.42   2
  -2  -2   2 299900. 4897.96   2
   2   2  -2 304703. 4867.09   2
  -2   2   2 325625. 6932.36   3
   2   2  -2 324751. 6956.54   3
  -2  -2   1 23617.5 1476.59   3
   2   2  -1 27105.1 1665.64   3
   2   2  -1 23642.4 619.417   2
   2  -2  -1 24617.5 575.401   1
  -2   2   1 27304.1 1596.78   3
   2   2  -1 27906.1 1166.06   1
   2   2   0 24971.5 905.464   1
  -2   2   0 24336.8 627.628   2
  -2   2   0 25335.1 1851.30   3
  -2  -2   0 24620.5 1224.12   1
  -2  -2   0 25321.8 1928.57   3
  -2  -2  -1 37602.3 1117.34   1
   2   2   1 39320.4 954.481   2
  -2   2  -1 36234.8 913.829   2
   2   2   1 37705.2 1092.28   1
   2  -2   1 38128.1 956.511   2
  -2  -2  -2 95583.1 2164.58   1
  -2   2  -2 94197.6 1945.78   2
   2   2   2 94745.2 1984.24   2
  -2  -2  -3 15072.8 796.182   1
  -2   2  -3 14775.3 706.663   2
   2  -2   4 249614. 4837.17   2
   2   2   4 241726. 4806.13   2
  -2  -2  -4 256876. 4997.98   1
  -2   2  -4 250841. 4759.07   2
   2   2   5 129.807 92.2530   2
   2  -2   5 43.3991 94.6321   2
   2  -2   6 92915.8 2831.77   2
   2   2   6 94256.4 2848.37   2
   2   2   7 287.163 225.531   2
   2  -2   7 264.710 185.493   2
  -2  -3   8 90066.1 3070.05   2
  -2   3   8 86421.1 2985.97   2
  -2  -3   7 1284.53 307.098   2
  -2   3   7 1157.26 279.450   2
  -2  -3   6 158131. 3747.01   2
  -2   3   6 155892. 3722.25   2
  -2  -3   5 230.960 109.533   2
   2  -3  -5 585.262 422.985   3
   2  -3  -5 387.881 121.034   1
   2   3  -5 206.823 197.354   3
   2   3  -5 101.045 48.2238   2
  -2   3   5 395.581 151.776   2
   2   3  -4 7657.29 958.243   3
   2  -3  -4 5750.65 855.941   3
  -2   3   4 6658.71 502.264   2
  -2  -3   4 6334.59 488.524   2
   2  -3  -4 6946.09 500.053   1
   2   3  -4 6374.28 464.033   2
   2   3  -3 2151.72 238.558   2
  -2  -3   3 2286.36 249.374   2
   2  -3  -3 2091.63 434.467   3
  -2   3   3 2042.24 236.359   2
   2  -3  -3 2014.92 226.244   1
   2   3  -3 2773.55 521.043   3
  -2  -3   2 149362. 4047.61   3
   2  -3  -2 153053. 4111.75   3
  -2  -3   2 153080. 2889.37   2
  -2   3   2 169216. 4195.00   3
   2   3  -2 166924. 4244.91   3
   2   3  -2 154277. 2816.99   2
   2  -3  -2 157074. 2782.72   1
  -2  -3   1 17089.7 1144.05   3
   2  -3  -1 17227.8 1225.42   3
   2   3  -1 16236.0 630.372   2
   2  -3  -1 15836.4 700.775   1
  -2   3   1 18148.8 1175.37   3
  -2   3   1 16341.8 484.521   1
   2   3  -1 18577.8 1274.81   3
  -2   3   0 669205. 9212.63   1
  -2   3   0 606496. 11527.5   3
  -2   3   0 599649. 9104.11   2
  -2  -3   0 655358. 11841.0   3
   2  -3   1 2647.54 245.181   2
  -2  -3  -1 2775.08 315.435   1
  -2   3  -1 2513.64 218.828   2
   2   3   1 2626.95 291.575   1
   2  -3   2 191453. 3592.29   2
  -2  -3  -2 196449. 3815.41   1
   2   3   2 194302. 3578.26   2
  -2   3  -2 191254. 3518.47   2
   2   3   3 4540.23 403.860   2
   2  -3   3 4718.61 422.940   2
  -2   3  -3 4614.75 390.796   2
  -2  -3  -3 4398.44 442.771   1
   2  -3   4 1728.67 282.446   2
   2   3   4 2213.19 314.174   2
  -2  -3  -4 2279.02 354.274   1
  -2   3  -4 2651.81 337.174   2
   2  -3   5 3580.88 458.146   2
   2   3   5 2677.79 396.700   2
   2  -3   6 77021.9 2574.33   2
   2   3   6 72046.6 2463.87   2
   2  -3   7 1587.28 359.978   2
   2   3   7 1497.38 356.095   2
  -2  -4   8 9727.06 939.643   2
  -2   4   8 9946.51 935.904   2
  -2   4   7 207.258 108.999   2
  -2  -4   7 257.986 159.985   2
  -2  -4   6 36957.6 1586.29   2
  -2   4   6 34167.0 1501.87   2
   2  -4  -5 1486.09 258.581   1
  -2   4   5 1259.79 246.225   2
  -2  -4   5 1816.67 289.870   2
   2  -4  -5 1379.84 509.172   3
   2   4  -5 1668.70 509.781   3
   2   4  -5 1643.96 265.272   2
  -2  -4   4 219156. 4311.29   2
  -2   4   4 221873. 4320.43   2
   2   4  -4 229437. 5843.34   3
   2   4  -4 226511. 4236.06   2
   2  -4  -4 220107. 4247.64   1
  -2   4   3 3091.92 312.198   2
   2   4  -3 3100.06 303.131   2
   2  -4  -3 3009.31 294.889   1
  -2  -4   3 3171.78 318.637   2
   2  -4  -3 3398.62 576.070   3
   2   4  -3 3275.68 548.535   3
  -2   4   2 306110. 5047.78   1
   2   4  -2 317802. 6429.09   3
  -2  -4   2 301043. 6299.04   3
   2  -4  -2 300944. 5095.68   1
  -2   4   2 317995. 6298.97   3
   2   4  -2 302350. 5142.75   2
   2  -4  -2 297503. 6371.72   3
  -2  -4   2 301892. 5266.63   2
   2  -4  -1 21181.1 1307.34   3
  -2   4   1 21940.8 1208.22   3
   2   4  -1 19676.9 900.308   2
  -2   4   1 20024.4 704.428   1
   2  -4  -1 18221.5 1071.96   1
   2   4  -1 20792.6 1276.92   3
  -2  -4   1 19180.6 1132.11   3
  -2   4   0 18558.1 1011.99   1
  -2  -4   0 20591.9 1349.46   3
  -2  -4   0 19976.9 1518.57   1
  -2   4   0 19039.5 1297.78   3
  -2   4   0 19253.1 873.397   2
  -2   4  -1 684.674 132.484   2
   2  -4   1 699.555 149.228   2
  -2  -4  -1 778.577 216.035   1
  -2   4  -2 109615. 2222.37   2
  -2  -4  -2 81110.8 2327.84   1
   2  -4   3 2321.40 303.093   2
  -2  -4  -3 1990.63 320.051   1
   2   4   3 2303.16 299.903   2
  -2   4  -3 2221.05 281.169   2
   2   4   4 254249. 5096.60   2
  -2   4  -4 257637. 4960.89   2
   2  -4   4 260397. 5131.69   2
   2  -4   5 3078.99 435.934   2
   2   4   5 3318.02 449.382   2
   2   4   6 87922.3 2817.68   2
   2  -4   6 83849.5 2769.81   2
   2  -4   7 111.619 150.435   2
   2   4   7 357.252 201.403   2
  -2  -5   8 85410.7 3043.58   2
  -2   5   8 81901.1 2981.08   2
  -2  -5   7 4793.95 606.741   2
  -2   5   7 4585.29 604.211   2
  -2   5   6 121596. 3296.70   2
  -2  -5   6 127094. 3355.88   2
  -2   5   5 6635.78 605.782   2
  -2  -5   5 6517.40 591.234   2
   2  -5  -5 5502.20 829.211   3
   2   5  -5 7211.32 926.712   3
   2  -5  -5 6539.85 574.457   1
   2   5  -4 29492.1 1736.08   3
   2  -5  -4 27949.4 1718.14   3
  -2   5   4 29415.4 1207.82   2
   2  -5  -4 29379.3 1163.42   1
  -2  -5   4 29309.3 1190.59   2
   2   5  -4 28293.3 1125.27   2
   2   5  -3 1045.58 183.888   2
   2  -5  -3 1021.30 329.723   3
   2   5  -3 1075.40 291.651   3
   2  -5  -3 1110.62 196.637   1
  -2  -5   3 1045.01 200.208   2
  -2  -5   2 86605.8 2653.48   3
  -2   5   2 89389.7 2609.56   3
   2   5  -2 87564.4 2689.22   3
  -2   5   2 86002.1 1966.27   1
   2  -5  -2 85751.9 2079.86   1
   2   5  -2 83071.8 2053.75   2
   2  -5  -2 87706.2 2750.83   3
  -2   5   1 21190.6 1104.17   3
   2   5  -1 20090.8 1227.41   3
  -2   5   1 18636.4 877.765   1
  -2  -5   1 19868.8 1090.90   3
   2  -5  -1 19625.2 1219.39   3
   2   5  -1 21111.3 1193.06   2
   2  -5  -1 20844.4 1143.89   1
  -2   5   0 415799. 8221.45   3
  -2  -5   0 432635. 9089.67   1
  -2   5   0 440072. 7870.04   2
  -2   5   0 412790. 8087.38   1
  -2  -5   0 425274. 8225.80   3
  -2   5  -1 5195.93 416.409   2
  -2  -5  -1 5327.09 585.917   1
  -2  -5  -2 263916. 5247.05   1
   2   5   2 267113. 5238.29   1
  -2   5  -2 256389. 4739.00   2
   2   5   3 82.9541 73.3900   2
   2  -5   3 102.987 97.5287   2
  -2   5  -3 159.065 100.957   2
  -2  -5  -3 86.6199 97.8220   1
   2   5   4 9820.07 741.458   2
   2  -5   4 9686.65 734.237   2
   2  -5   5 4049.22 521.084   2
   2   5   5 4957.05 574.404   2
   2  -5   6 38615.0 1809.45   2
   2   5   6 39152.9 1838.55   2
  -2   6   7 399.414 238.939   2
  -2  -6   7-125.584 178.643   2
  -2   6   6 31803.0 1537.56   2
  -2  -6   6 32407.6 1562.21   2
  -2  -6   5 4326.28 496.423   2
   2  -6  -5 3663.41 655.023   3
  -2   6   5 4127.36 483.120   2
   2   6  -5 4186.16 680.992   3
   2  -6  -4 244970. 6074.56   3
   2   6  -4 250196. 4868.54   2
   2   6  -4 250687. 6003.45   3
  -2   6   4 252629. 5056.39   2
   2  -6  -4 254565. 4945.39   1
  -2  -6   4 253666. 5047.57   2
   2  -6  -3 6424.77 524.350   1
   2  -6  -3 6068.22 693.895   3
   2   6  -3 7086.85 725.482   3
  -2  -6   3 6503.13 550.315   2
   2   6  -3 7039.38 545.943   2
   2  -6  -2 262211. 5579.87   3
   2   6  -2 257305. 5466.10   3
   2   6  -2 264269. 5093.19   2
   2  -6  -2 264297. 5235.65   1
  -2   6   2 266876. 4894.20   1
  -2   6   1 4416.91 528.197   1
   2   6  -1 3914.06 617.357   2
   2  -6  -1 4727.24 581.551   3
   2   6  -1 4804.95 593.499   3
  -2   6   1 4330.89 459.538   3
  -2  -6   1 4956.73 517.464   3
   2  -6  -1 3828.55 483.466   1
  -2   6   0 12597.2 970.562   1
  -2   6   0 14050.7 978.077   3
  -2  -6   0 13748.9 954.847   3
  -2   6   0 13077.6 1042.26   2
  -2  -6   0 13493.1 1150.26   1
  -2   6  -1 3674.86 406.406   2
  -2   6  -1 3705.84 419.806   1
  -2  -6  -1 3594.30 555.334   1
   2  -6   2 115824. 2918.66   2
  -2   6  -2 115024. 2723.17   2
   2   6   2 121265. 3213.79   1
  -2  -6  -2 118002. 3199.63   1
   2   6   3 9914.23 724.202   2
   2  -6   3 9127.88 702.197   2
  -2  -6  -3 10126.0 817.294   1
   2   6   3 10214.7 813.776   1
  -2   6  -3 9689.57 664.006   2
   2   6   4 149379. 3653.50   2
   2  -6   4 145342. 3619.37   2
   2   6   5 4618.11 577.433   2
   2  -6   5 5697.30 636.801   2
   2  -6   6 59539.6 2363.81   2
   2   6   6 60883.4 2413.98   2
  -2  -7   7 5478.43 686.230   2
  -2   7   7 5593.06 721.409   2
  -2   7   6 102557. 3153.99   2
  -2  -7   6 99467.1 3070.38   2
   2  -7  -5 3621.20 642.868   3
  -2   7   5 3664.36 485.300   2
  -2  -7   5 3482.12 485.249   2
   2   7  -5 3548.99 595.466   3
   2  -7  -4 20861.3 1427.83   3
   2  -7  -4 19770.9 1060.92   1
   2   7  -4 22580.8 1445.83   3
  -2   7   4 19178.7 1092.35   2
  -2  -7   4 19577.8 1096.07   2
   2   7  -4 20363.1 1045.82   2
  -2   7   3 137.023 114.424   1
   2   7  -3 164.287 140.815   1
   2   7  -3 88.2487 48.7566   2
   2  -7  -3-4.51899 67.7859   1
   2  -7  -3 61.6088 65.9399   3
   2   7  -3 106.481 106.729   3
   2  -7  -2 84164.2 2587.67   3
   2  -7  -2 80076.6 2738.21   1
   2   7  -2 85301.8 2575.67   2
   2   7  -2 79269.9 2461.34   3
  -2   7   2 82580.4 2354.22   1
   2  -7  -1 3580.67 471.977   1
   2   7  -1 3211.37 610.095   2
  -2  -7   1 4157.38 436.536   3
  -2   7   1 2424.25 471.418   1
  -2   7   1 3020.68 357.545   3
  -2   7   0 245342. 5099.93   3
  -2  -7   0 247176. 5958.36   1
  -2   7   0 257043. 5577.45   1
  -2  -7   0 259341. 5162.95   3
   2   7   1 14570.4 1190.82   1
  -2  -7  -1 16697.7 1448.02   1
  -2  -7  -1 16932.9 1211.79   3
  -2   7  -1 17057.5 1026.07   2
  -2   7  -1 17757.4 1098.45   1
  -2  -7  -2 171083. 4414.34   1
  -2   7  -2 174684. 3831.06   2
   2   7   2 166109. 4296.78   1
   2  -7   3 7337.26 665.074   2
   2   7   3 7058.64 655.169   2
  -2   7  -3 6089.17 555.729   2
   2   7   3 7223.24 751.684   1
   2  -7   4 3211.18 459.641   2
   2   7   4 2924.53 436.608   2
   2  -7   5-2.79060 125.257   2
   2   7   5 128.424 167.803   2
   2  -7   6 32784.1 1787.15   2
   2   7   6 34182.9 1817.27   2
  -2  -8   7 398.118 248.807   2
  -2   8   7 365.785 208.163   2
  -2   8   6 24679.6 1488.32   2
  -2  -8   6 26088.3 1519.13   2
   2  -8  -5 10345.8 1081.97   3
  -2   8   5 9297.39 834.561   2
  -2  -8   5 10987.3 904.695   2
   2   8  -5 8511.08 955.154   3
   2  -8  -4 180166. 4184.89   1
   2  -8  -4 176566. 4702.78   3
   2   8  -4 173644. 4593.18   3
  -2  -8   4 181820. 4380.45   2
  -2   8   3 27414.8 1325.88   1
   2   8  -3 28058.8 1565.84   1
   2   8  -3 27721.4 1408.62   3
   2   8  -3 28072.8 1393.52   2
   2  -8  -3 27688.0 1430.59   1
   2  -8  -3 28661.2 1469.51   3
   2   8  -2 208488. 4631.34   3
   2  -8  -2 221178. 4757.52   3
   2   8  -2 225120. 5358.37   2
   2   8  -2 196003. 5764.29   1
   2  -8  -2 193437. 5570.17   1
  -2   8   2 211911. 4889.92   1
  -2   8   1 574.082 240.950   1
  -2   8   1 698.986 173.974   3
  -2  -8   1 585.705 143.457   3
   2   8  -1 683.853 259.711   2
   2  -8  -1 695.567 234.920   1
   2   8  -1 573.882 245.204   1
  -2  -8   0 30126.3 1239.67   3
   2   8   0 29385.1 1814.17   1
  -2   8   0 27676.6 1471.00   1
  -2   8   0 28219.7 1198.92   3
  -2  -8   0 28491.5 1652.56   1
  -2  -8  -1 191.273 281.974   1
  -2   8  -1 706.550 303.674   3
  -2  -8  -1 375.855 175.593   3
  -2   8  -1 366.166 201.804   2
  -2   8  -1 531.586 219.347   1
   2   8   1 79.4676 255.421   1
  -2   8  -2 47204.5 1828.44   2
  -2   8  -2 45805.5 1821.84   1
   2   8   2 41900.4 2085.94   1
   2   8   3 10053.4 956.039   1
   2   8   4 118966. 3450.07   2
   2  -8   4 114896. 3420.91   2
   2  -8   5 4448.65 625.655   2
   2   8   5 3919.36 590.510   2
   2   8   6 61048.8 2606.09   2
   2  -8   6 59275.9 2573.53   2
  -2   9   6 123334. 3835.94   2
  -2  -9   6 123079. 3801.32   2
   2   9  -5 525.161 260.688   3
  -2   9   5 253.418 131.891   2
  -2  -9   5 129.689 135.955   2
   2  -9  -5 328.565 219.327   3
   2  -9  -4 17483.1 1253.56   3
   2   9  -4 17474.6 1211.85   3
   2   9  -4 16613.4 1250.85   1
   2   9  -3 13278.9 1184.70   1
   2  -9  -3 12932.9 1107.64   1
   2   9  -3 12674.6 906.524   3
  -2   9   3 13110.6 1012.81   1
   2  -9  -3 12916.7 945.096   3
  -2   9   2 45302.0 2193.32   1
   2   9  -2 45269.5 1711.72   3
   2  -9  -2 48665.0 1775.25   3
   2   9  -2 48921.9 2515.63   2
   2  -9  -2 50027.4 2687.37   1
   2   9  -2 43395.4 2786.70   1
  -2   9   1 19680.9 1414.26   1
   2  -9  -1 19381.4 1192.07   1
   2   9  -1 19803.4 1475.76   1
   2   9  -1 19923.4 1412.29   2
  -2  -9   0 236435. 4390.03   3
  -2   9   0 223057. 4302.08   3
  -2  -9   0 230179. 5626.28   1
   2   9   0 239317. 5964.11   1
  -2   9   0 225511. 5306.32   1
  -2   9  -1 17962.7 1378.95   2
   2   9   1 16470.8 1646.32   1
  -2   9  -1 18038.3 1553.33   1
  -2   9  -1 17590.2 1123.91   3
  -2  -9  -1 17992.7 1100.37   3
  -2   9  -2 109001. 3374.32   1
   2   9   2 103117. 3848.98   1
   2   9   3 4086.11 657.890   1
  -2   9  -3 3212.46 480.877   1
   2   9   4 3280.95 554.514   2
   2  -9   5 566.439 140.952   2
   2   9   5 337.619 236.338   2
  -2  10   6 22378.9 1583.44   2
  -2 -10   6 21194.2 1547.23   2
   2  10  -5 10230.7 1033.07   1
  -2  10   5 9961.85 1002.60   2
   2 -10  -4 116928. 3470.61   3
   2  10  -4 117137. 3427.73   3
  -2  10   4 120038. 3680.40   1
   2  10  -4 116751. 3930.09   1
   2 -10  -3 11699.3 876.480   3
   2  10  -3 9813.10 786.651   3
  -2  10   3 10704.5 1033.80   1
   2  10  -3 9793.62 1128.72   1
  -2  10   2 110902. 4156.33   1
   2  10  -2 121643. 3081.69   3
   2  10  -2 114546. 4651.90   1
   2 -10  -1 5144.36 630.083   1
  -2  10   1 4745.72 681.748   1
   2  10  -1 4907.30 738.588   1
  -2  10   0 6810.83 757.522   1
  -2  10   0 7503.70 470.914   3
   2  10   0 8994.43 987.527   1
  -2 -10   0 8158.52 514.358   3
  -2 -10  -1 80.1407 68.1817   3
  -2  10  -1-10.4426 235.219   1
  -2  10  -1 286.886 117.031   3
   2  10   1 130.526 240.869   1
  -2 -10  -2 50427.3 2228.10   3
  -2  10  -2 45513.2 2250.59   3
  -2  10  -2 50039.1 2461.07   1
   2  10   2 44680.1 2707.31   1
  -2  10  -3 6958.29 781.748   1
   2  10   3 5762.03 873.683   1
  -2  10  -4 138002. 4007.30   1
   2  10   4 151902. 4829.70   1
   2  10   4 150870. 4433.57   2
   2  10   5 13834.4 1238.81   2
  -2  11   6 80652.8 3374.13   2
   2  11  -5 9482.99 1082.07   1
  -2  11   5 7490.32 976.321   2
   2  11  -4 13344.5 1342.34   1
  -2  11   4 15406.9 1331.16   1
   2  11  -3 24.6920 193.427   1
  -2  11   3-108.944 96.9233   1
   2 -11  -3 263.076 133.369   3
   2  11  -3 82.8124 93.5326   3
  -2  11   2 25015.3 2065.85   1
   2  11  -2 24251.0 1968.33   1
  -2  11   1 17264.0 1309.96   1
   2 -11  -1 17718.2 1219.21   1
   2  11  -1 15453.8 1343.33   1
   2  11   0 152059. 4579.65   1
  -2  11   0 139972. 4021.10   1
  -2 -11  -1 17041.6 851.480   3
  -2  11  -1 16101.5 832.620   3
   2  11   1 17357.6 1608.84   1
  -2  11  -1 17526.7 1453.42   1
  -2  11  -2 105379. 3317.69   3
  -2 -11  -2 115137. 3312.19   3
  -2  11  -2 105996. 4319.27   1
  -2  11  -3 6490.48 866.320   1
   2  11   3 7025.12 1066.14   1
  -2  11  -4 5475.63 745.024   1
   2  11   4 4081.01 699.769   2
   2  11   4 5692.40 929.403   1
  -2  11  -5 699.423 274.409   1
   2  12  -5 8081.33 1088.35   1
  -2  12   5 6058.92 949.171   2
  -2  12   4 119923. 4440.95   1
   2  12  -4 115555. 4733.18   1
   2  12  -3 11674.4 1548.43   1
  -2  12   3 12624.5 1435.57   1
  -2  12   2 99616.7 4008.74   1
   2  12  -2 97784.8 4012.03   1
  -2  12   1 9838.59 988.794   1
   2  12  -1 9136.54 1022.28   1
  -2  12   0 8562.91 888.283   1
   2  12   0 7599.57 925.428   1
  -2  12  -1 576.156 246.986   1
   2  12   1 903.819 384.057   1
  -2  12  -2 36853.4 2582.61   1
   2  12   2 46417.5 3195.86   1
   2  12   3 11026.4 1501.46   1
  -2  12  -3 12590.3 1385.16   1
  -2  12  -4 96577.2 3767.90   1
   2  12   4 99451.2 3997.18   2
  -2  12  -5 11914.2 1201.21   1
  -2  13   4 5305.11 970.972   1
   2  13  -4 6664.55 1207.29   1
   2  13  -3 751.991 412.249   1
  -2  13   3 813.902 381.909   1
   2  13  -2 33580.4 2215.58   1
  -2  13   2 33126.6 2148.59   1
  -2  13   1 6178.09 805.337   1
   2  13  -1 5557.97 788.975   1
   2  13   0 97510.8 3685.90   1
  -2  13   0 100943. 3404.97   1
   2  13   1 19292.0 1659.09   1
  -2  13  -1 17653.5 1424.89   1
  -2  13  -2 69664.7 3532.55   1
   2  13   2 81620.8 4050.01   1
  -2  13  -3 4783.40 873.926   1
   2  13   3 4114.94 1056.98   1
  -2  13  -4 1030.25 363.756   1
  -2  14   4 79350.7 4375.88   1
   2  14  -3 24938.8 2197.47   1
  -2  14   3 24988.0 2134.28   1
  -2  14   2 67824.8 3093.60   1
   2  14  -2 61814.4 3082.72   1
  -2  14   1 12031.0 1154.57   1
   2  14  -1 12501.2 1226.49   1
   2  14   0 5487.87 831.749   1
  -2  14   0 5550.80 776.724   1
  -2  14  -1 306.507 160.495   1
   2  14   1 842.237 385.153   1
  -2  14  -2 24570.8 1917.99   1
  -2  14  -3 10119.6 1458.26   1
  -2  15   3-166.733 168.644   1
  -2  15   2 26787.2 1908.41   1
  -2  15   1 11570.7 1163.87   1
  -2  15   0 87798.9 3353.86   1
  -2  15  -1 18604.3 1486.92   1
  -2  15  -2 44738.1 2586.19   1
  -2  15  -3 935.086 400.564   1
  -2  16   2 54036.0 2787.00   1
  -2  16   1 6007.78 855.804   1
  -2  16   0 2610.59 546.689   1
  -2  16  -1 2027.04 495.204   1
  -3   0   8 96708.0 3078.86   2
  -3   0   7 23.8797 125.527   2
  -3   0   6 39435.7 1539.69   2
  -3   0   5 3.51709 50.5838   2
   3   0  -5-16.0222 74.4723   2
   3   0  -4 20680.7 807.057   2
  -3   0   4 22120.7 856.912   2
  -3   0   3 46.6494 51.6452   2
  -3   0   3-49.6591 222.687   3
   3   0  -3 27.6016 24.1168   2
   3   0  -2 120716. 2088.45   2
  -3   0   2 130526. 5379.45   3
  -3   0   2 127505. 2109.02   2
  -3   0   1 289.207 479.411   3
   3   0  -1 51.7672 46.4101   1
   3   0   0 308716. 4487.74   2
  -3   0   0 299197. 5156.55   1
  -3   0   0 311272. 11059.8   3
   3   0   1 71.8761 41.4661   2
  -3   0  -1 88.5045 52.4351   2
  -3   0  -1-54.4488 69.5406   1
  -3   0  -2 23922.3 817.443   2
   3   0   2 24917.4 837.916   2
  -3   0  -2 23059.0 876.048   1
  -3   0  -3-4.28667 48.4444   1
  -3   0  -3 12.8865 53.2990   2
  -3   0  -4 46467.8 1538.26   2
  -3   0  -4 46216.6 1630.50   1
   3   0   4 43641.1 1538.12   2
   3   0   5 18.0412 80.9031   2
   3   0   6 127682. 3507.81   2
  -3  -1   8 13824.1 1056.89   2
  -3   1   8 13322.8 1046.65   2
  -3  -1   7 233.770 123.929   2
  -3   1   7 78.5709 75.2767   2
  -3  -1   6 157577. 3620.64   2
  -3   1   6 156619. 3605.43   2
   3   1  -5 6608.05 500.605   2
   3  -1  -5 6170.94 487.924   2
   3  -1  -5 6737.49 1262.02   3
   3   1  -5 5566.87 1129.98   3
  -3  -1   5 7179.47 544.872   2
  -3   1   5 5979.06 496.042   2
   3   1  -4 233597. 4209.56   2
   3  -1  -4 228645. 4195.42   2
  -3  -1   4 237183. 4277.79   2
  -3   1   4 238344. 4262.82   2
  -3   1   3 654.656 401.646   3
  -3  -1   3 354.060 88.5170   2
  -3   1   3 214.557 73.0696   2
  -3  -1   3-192.927 336.116   3
   3   1  -3 194.816 66.0057   2
  -3   1   2 60071.2 3217.77   3
  -3  -1   2 56365.6 1152.71   2
   3   1  -2 57306.6 1135.70   2
  -3   1   2 58060.7 1146.38   2
  -3  -1   1 1355.23 639.247   3
  -3   1   1 1416.95 652.593   3
   3   1  -1 359.531 135.607   1
  -3   1   0 64437.4 1271.33   1
  -3  -1   0 72210.7 4277.79   3
  -3   1   0 64107.8 3999.11   3
  -3  -1   0 66853.3 2030.63   1
   3   1   0 66523.9 1426.79   1
   3   1   0 66708.3 1143.04   2
  -3   1   0 66167.2 1149.24   2
   3  -1   1 6356.74 327.313   2
  -3   1  -1 5765.23 323.574   1
  -3  -1  -1 5405.66 385.483   1
   3   1   1 5676.93 296.143   2
  -3   1  -1 5811.92 299.597   2
  -3   1  -2 276691. 4706.52   2
  -3   1  -2 268483. 4784.72   1
   3  -1   2 285770. 4758.03   2
   3   1   2 278958. 4709.53   2
  -3  -1  -2 272534. 4943.93   1
   3  -1   3 28.4842 40.4706   2
  -3   1  -3-30.0440 42.3317   2
   3   1   3-44.7336 66.2983   2
  -3  -1  -3-10.5012 79.3114   1
  -3   1  -4 170177. 3573.94   2
  -3  -1  -4 170061. 3611.71   2
  -3   1  -4 164614. 3694.77   1
   3  -1   4 161100. 3597.20   2
   3   1   4 162826. 3590.83   2
  -3  -1  -4 171228. 3794.70   1
   3  -1   5 2962.16 408.694   2
   3   1   5 3122.79 431.991   2
   3  -1   6 6726.02 698.131   2
   3   1   6 7034.94 706.979   2
  -3  -2   8 128727. 3688.53   2
  -3   2   8 126111. 3673.35   2
  -3   2   7-106.249 128.712   2
  -3  -2   7-26.7427 78.1815   2
  -3  -2   6 38299.5 1511.29   2
  -3   2   6 36598.4 1486.46   2
  -3  -2   5 139.399 104.309   2
   3   2  -5-162.297 316.326   3
  -3   2   5-60.0361 82.2082   2
   3   2  -5 37.5836 39.9660   2
   3   2  -4 40181.2 2596.88   3
  -3  -2   4 37432.8 1204.95   2
   3   2  -4 36255.1 1157.16   2
  -3   2   4 35957.7 1174.86   2
  -3  -2   3 276.238 86.1378   2
   3   2  -3 350.276 244.873   3
   3   2  -3 301.761 82.3374   2
  -3   2   3 286.363 252.686   3
  -3  -2   3 76.4350 152.758   3
  -3   2   3 209.358 66.7051   2
   3   2  -2 412343. 6731.29   1
  -3   2   2 415673. 9301.63   3
  -3  -2   2 345946. 8789.99   3
   3   2  -2 375221. 9151.66   3
  -3   2   2 386467. 6070.33   2
  -3  -2   2 377566. 6140.60   2
   3  -2  -2 372740. 5946.88   1
   3   2  -2 387449. 6060.45   2
  -3   2   1 427.450 283.880   3
  -3  -2   1 236.511 388.227   3
   3   2  -1 155.278 105.900   1
   3   2  -1 145.530 44.0111   2
   3   2  -1-33.3779 166.594   3
   3   2   0 354264. 5722.45   1
  -3  -2   0 376376. 9651.97   3
  -3   2   0 336517. 9126.44   3
   3   2   0 357927. 5214.76   2
  -3  -2   0 318224. 7020.54   1
  -3   2   0 340905. 5172.43   2
  -3   2   0 288778. 5012.78   1
  -3  -2  -1 594.126 158.677   1
   3  -2   1 633.021 112.464   2
   3   2   1 589.738 138.760   1
  -3   2  -1 717.126 114.774   2
   3   2   1 607.514 106.258   2
  -3  -2  -2 40188.8 1344.77   1
   3  -2   2 41908.3 1209.31   2
  -3   2  -2 39815.1 1140.59   2
   3   2   2 40360.8 1161.68   2
   3  -2   3 2013.19 279.361   2
  -3  -2  -3 2245.06 322.900   1
   3   2   3 2304.20 286.168   2
  -3   2  -3 2148.98 271.835   2
  -3   2  -4 51422.0 1649.04   2
   3  -2   4 52230.6 1732.14   2
   3   2   4 48890.9 1650.43   2
   3   2   5 581.548 187.120   2
   3  -2   5 36.0649 99.9312   2
   3  -2   6 100487. 3114.42   2
   3   2   6 107664. 3183.96   2
  -3  -3   8 8596.58 862.193   2
  -3   3   8 9645.07 885.910   2
  -3  -3   7-31.7600 111.034   2
  -3   3   7 41.5235 76.3868   2
  -3  -3   6 147394. 3540.22   2
  -3   3   6 141624. 3458.12   2
  -3  -3   5 1380.42 242.242   2
   3   3  -5 1745.05 486.109   3
   3   3  -5 1238.64 224.127   2
  -3   3   5 1377.08 257.866   2
   3  -3  -5 1095.53 202.421   1
   3  -3  -5 1073.77 423.531   3
  -3   3   4 226227. 4218.47   2
   3  -3  -4 216564. 6394.67   3
  -3  -3   4 228424. 4269.22   2
   3  -3  -4 219071. 4129.18   1
   3   3  -4 224122. 4164.14   2
  -3  -3   3 194.996 84.4574   2
   3  -3  -3 65.8708 48.0858   1
  -3  -3   3 129.012 235.170   3
   3   3  -3 94.9471 48.0715   2
  -3   3   3 140.484 233.390   3
   3   3  -3 229.726 214.135   3
  -3   3   3 77.4136 52.2121   2
   3   3  -2 72256.3 2091.22   1
  -3  -3   2 72163.1 2987.12   3
   3  -3  -2 69710.3 1407.51   1
   3  -3  -2 64618.9 2977.77   3
   3   3  -2 73933.5 3153.83   3
  -3  -3   2 72161.9 1679.91   2
   3   3  -2 67326.2 1472.36   2
  -3   3   2 78982.0 3112.77   3
   3   3  -1 2249.13 210.133   2
   3  -3  -1 2104.12 619.147   3
  -3  -3   1 2506.40 539.809   3
   3   3  -1 3231.32 692.032   3
  -3   3   1 2621.34 590.639   3
   3   3  -1 2732.30 511.868   1
  -3   3   0 66054.5 1339.18   1
  -3  -3   0 68340.5 3324.56   3
   3   3   0 59663.5 1752.92   1
  -3   3   0 56523.6 2985.71   3
  -3  -3   0 56594.2 2654.36   1
  -3   3   0 57065.6 1283.27   2
  -3  -3  -1 2626.41 338.785   1
   3   3   1 2495.95 230.179   2
   3  -3   1 2220.33 232.754   2
  -3   3  -1 2244.73 209.916   2
   3   3   1 2267.38 294.434   1
  -3  -3  -2 285517. 5300.53   1
  -3   3  -2 276500. 4814.13   2
   3  -3   3 1592.26 253.414   2
   3   3   3 1743.85 259.818   2
  -3  -3  -3 1842.59 301.535   1
  -3   3  -3 1958.88 261.811   2
   3  -3   4 155632. 3555.39   2
   3   3   4 149732. 3454.17   2
  -3   3  -4 153013. 3381.32   2
   3  -3   5 3143.57 451.710   2
   3   3   5 3577.18 467.211   2
   3  -3   6 5310.65 636.637   2
   3   3   6 6359.28 698.967   2
  -3  -4   8 115065. 3539.08   2
  -3   4   8 110484. 3447.26   2
  -3  -4   7 8557.46 796.185   2
  -3   4   7 9464.09 823.314   2
  -3  -4   6 30405.6 1412.34   2
  -3   4   6 30246.2 1374.69   2
  -3  -4   5 1075.13 236.058   2
   3  -4  -5 777.490 401.385   3
  -3   4   5 1121.48 227.580   2
   3   4  -5 1233.62 228.188   2
   3  -4  -5 1232.50 227.311   1
   3   4  -5 1165.03 422.583   3
  -3   4   4 41971.2 1388.93   2
  -3  -4   4 41966.3 1397.14   2
   3  -4  -4 44463.9 2466.49   3
   3   4  -4 45165.2 2467.06   3
   3   4  -4 44537.5 1370.23   2
   3  -4  -4 43667.3 1349.74   1
   3  -4  -3 9116.30 494.689   1
  -3   4   3 10024.4 562.175   2
  -3   4   3 11510.3 1107.24   3
  -3  -4   3 8961.78 1008.09   3
   3   4  -3 10370.6 1054.25   3
  -3  -4   3 9280.29 562.805   2
   3   4  -3 8787.54 502.758   2
   3   4  -2 425490. 8284.66   3
  -3  -4   2 418603. 7902.97   3
   3  -4  -2 412549. 5592.09   1
  -3   4   2 432446. 7927.07   3
   3   4  -1 18309.5 1541.88   3
  -3   4   1 16338.1 1310.08   3
  -3  -4   1 16968.1 1324.23   3
  -3  -4   1 18085.2 1358.13   1
   3  -4  -1 18304.6 1551.41   3
   3   4  -1 17264.7 1334.11   1
   3   4  -1 15695.0 752.925   2
  -3   4   1 15914.7 471.483   1
  -3  -4   0 300936. 7334.94   3
  -3  -4   0 313071. 7512.35   1
  -3   4   0 262762. 4621.03   2
  -3   4   0 255832. 6851.08   3
  -3   4   0 272430. 5150.81   1
   3   4   0 269163. 5462.13   1
  -3  -4  -1 2674.80 409.374   1
  -3   4  -1 2354.09 235.902   2
  -3  -4  -2 24516.7 1176.25   1
   3   4   2 25144.1 1137.37   1
  -3   4  -2 23760.6 907.477   2
   3  -4   3 120.622 114.937   2
   3   4   3 30.1454 64.4071   2
  -3   4  -3 27.8369 53.0982   2
  -3  -4  -3 187.996 82.2374   1
   3  -4   4 50768.1 1800.33   2
   3   4   4 51019.6 1767.35   2
   3  -4   5 747.848 236.136   2
   3   4   5 506.880 208.620   2
   3  -4   6 99574.8 3130.00   2
   3   4   6 94240.6 3040.21   2
  -3  -5   8 16691.7 1236.86   2
  -3   5   8 15167.2 1168.06   2
  -3  -5   7 133.315 85.8531   2
  -3   5   7 269.989 153.111   2
  -3  -5   6 188752. 4322.78   2
  -3   5   6 181920. 4257.77   2
  -3   5   5 1759.06 309.867   2
  -3  -5   5 2050.57 328.036   2
   3   5  -5 1678.62 266.215   2
   3  -5  -5 1985.20 531.779   3
   3   5  -5 2211.87 569.405   3
   3  -5  -5 2051.99 309.603   1
   3  -5  -4 292856. 5328.92   1
   3  -5  -4 294304. 7248.36   3
   3   5  -4 306580. 7263.33   3
  -3   5   4 292620. 5457.35   2
  -3  -5   4 291517. 5508.51   2
   3   5  -4 297177. 5375.45   2
  -3   5   3 17958.9 1291.73   3
   3   5  -3 16778.3 1314.32   3
   3   5  -3 16726.7 996.710   1
   3  -5  -3 15972.2 735.263   1
  -3  -5   3 16323.5 1287.02   3
  -3  -5   3 15765.8 823.188   2
   3   5  -3 16201.3 753.142   2
   3   5  -2 50899.9 2372.32   3
  -3   5   2 53434.0 2226.97   3
  -3  -5   2 52477.8 2263.52   3
   3  -5  -2 49314.5 1553.66   1
   3   5  -2 46300.8 1349.67   2
  -3  -5   1 19.2871 195.161   1
  -3   5   1-50.1646 91.0708   3
  -3  -5   1-35.3630 160.109   3
   3   5  -1 93.1396 102.376   2
  -3   5   1-24.1389 70.2664   1
  -3   5   0 67666.4 2940.88   3
  -3   5   0 69666.6 2184.38   1
  -3  -5   0 78483.5 3125.27   3
  -3   5   0 72911.3 1910.44   2
  -3  -5   0 78326.6 3164.74   1
  -3   5  -1 658.618 146.446   2
   3   5   1 867.879 235.697   1
  -3  -5  -1 585.244 216.375   1
  -3  -5  -2 207629. 4675.80   1
   3   5   2 213363. 4163.89   2
   3  -5   2 208882. 4222.61   2
   3   5   2 216778. 4570.01   1
  -3   5  -2 204160. 3977.84   2
   3   5   3 10840.5 727.611   2
   3  -5   3 10869.7 755.220   2
  -3   5  -3 10502.3 666.071   2
   3  -5   4 116744. 3089.65   2
   3   5   4 113870. 3011.49   2
   3  -5   5 453.600 176.540   2
   3   5   5 834.074 259.164   2
   3  -5   6 7044.64 790.601   2
   3   5   6 6086.00 701.917   2
  -3  -6   8 82335.9 3012.49   2
  -3   6   8 82875.9 2999.91   2
  -3  -6   7 6144.41 714.910   2
  -3   6   7 6572.69 732.730   2
  -3   6   6 28369.3 1417.20   2
  -3  -6   6 28712.3 1451.12   2
   3  -6  -5 3199.87 397.648   1
  -3  -6   5 3187.47 435.404   2
  -3   6   5 3305.12 435.997   2
   3  -6  -5 3084.34 653.512   3
   3   6  -5 2959.12 588.586   3
   3  -6  -4 40952.1 2195.59   3
   3   6  -4 41493.7 2153.48   3
   3  -6  -4 42179.9 1450.63   1
  -3   6   4 41899.6 1541.40   2
  -3  -6   4 42452.9 1574.34   2
   3   6  -4 41552.1 1439.55   2
   3   6  -3 799.748 295.123   3
   3  -6  -3 907.007 192.015   1
   3   6  -3 985.458 310.113   1
  -3   6   3 529.441 232.302   3
  -3  -6   3 922.445 306.185   3
   3   6  -3 360.443 117.662   2
  -3   6   2 194511. 4581.99   3
   3   6  -2 189762. 4897.63   3
   3  -6  -2 189410. 4465.86   1
   3   6  -2 192656. 3739.30   2
  -3   6   2 191999. 3349.39   1
   3   6  -2 188898. 5221.18   1
  -3  -6   1 6102.91 703.641   3
   3   6  -1 5173.92 639.939   2
  -3   6   1 6778.99 757.913   3
   3   6  -1 6377.33 799.648   1
  -3   6   1 5535.17 446.588   1
  -3  -6   1 4218.04 739.558   1
  -3  -6   0 220825. 5586.64   3
  -3   6   0 219962. 4686.42   1
  -3   6   0 223912. 4595.52   2
  -3  -6   0 226459. 5757.60   1
  -3   6  -1 2785.46 362.158   1
  -3   6  -1 1796.44 473.168   3
  -3  -6  -1 2234.39 569.152   3
   3   6   1 2259.06 400.512   1
  -3   6  -1 2499.61 311.077   2
  -3  -6  -1 1856.49 434.459   1
   3   6   2 12071.9 762.942   2
  -3  -6  -2 12506.5 993.464   1
  -3   6  -2 11052.1 672.302   2
   3   6   2 12096.2 908.636   1
  -3   6  -3 1006.23 209.872   2
   3  -6   3 1091.45 249.739   2
   3   6   3 994.431 236.048   2
   3   6   4 28328.1 1380.60   2
   3  -6   4 29057.7 1439.44   2
   3  -6   5 3710.05 549.946   2
   3   6   5 3135.54 482.237   2
   3  -6   6 102446. 3371.66   2
   3   6   6 105539. 3397.52   2
  -3  -7   7 2810.23 493.840   2
  -3   7   7 2912.61 501.154   2
  -3   7   6 129835. 3614.38   2
  -3  -7   6 133046. 3657.43   2
  -3   7   5 18209.7 1099.48   2
   3  -7  -5 19003.4 1572.99   3
   3   7  -5 19410.6 1542.13   3
  -3  -7   5 20297.4 1179.15   2
   3   7  -4 167349. 4242.80   1
  -3   7   4 162143. 3830.54   2
   3  -7  -4 169054. 4848.64   3
   3  -7  -4 169234. 3772.05   1
   3   7  -4 167333. 4718.06   3
  -3  -7   4 172371. 4019.78   2
   3   7  -4 164971. 3684.41   2
   3   7  -3 12914.7 1057.30   1
   3   7  -3 10756.7 996.061   3
   3  -7  -3 12105.6 820.820   1
   3   7  -3 12035.1 785.171   2
   3   7  -2 14203.9 1150.57   3
  -3   7   2 15942.9 1060.43   3
  -3  -7   2 14757.5 1056.84   3
   3   7  -2 15059.8 947.900   2
   3  -7  -2 18011.8 1368.70   1
   3   7  -2 14498.5 1501.45   1
  -3   7   2 16310.6 818.046   1
   3   7  -1 1293.65 366.615   2
  -3  -7   1 1400.71 362.552   1
  -3  -7   1 1901.38 367.332   3
   3   7  -1 1374.15 420.643   1
  -3   7   1 2435.53 441.569   3
  -3   7   1 1536.50 266.087   1
   3   7   0 48995.8 2712.37   1
  -3  -7   0 56298.5 2403.92   3
  -3   7   0 54386.5 2397.08   3
  -3   7   0 56505.8 2000.23   1
  -3   7   0 58691.8 2202.20   2
  -3  -7   0 54919.6 2486.55   1
   3   7   1 7929.61 846.168   1
  -3   7  -1 8255.84 1030.87   3
  -3  -7  -1 8423.20 992.245   3
  -3  -7  -1 8269.41 1087.70   1
  -3   7  -1 8958.25 670.373   2
  -3   7  -1 9423.69 785.567   1
  -3   7  -2 125369. 3013.73   2
   3   7   2 129299. 3672.29   1
   3   7   3 5360.03 578.812   2
   3  -7   3 5441.82 607.655   2
   3   7   3 5284.49 669.386   1
   3   7   4 63139.5 2322.16   2
   3  -7   4 78650.3 2604.76   2
   3  -7   5 1339.29 335.449   2
   3   7   5 1020.35 265.462   2
   3   7   6 2304.66 483.459   2
   3  -7   6 2313.87 482.296   2
  -3  -8   7 2027.91 450.800   2
  -3   8   7 1799.67 427.689   2
  -3   8   6 23814.2 1422.82   2
  -3  -8   6 23850.6 1442.70   2
  -3  -8   5-220.910 173.646   2
   3  -8  -5 227.865 226.525   3
   3   8  -5-272.523 258.425   3
  -3   8   5-153.925 170.228   2
   3  -8  -4 34852.5 1958.40   3
   3  -8  -4 37675.1 1595.53   1
   3   8  -4 36280.4 1941.29   3
   3   8  -4 36185.1 1856.41   1
   3   8  -3 2815.86 507.686   3
   3   8  -3 3225.04 439.224   2
   3   8  -3 3093.14 573.028   1
   3  -8  -3 3259.87 483.629   1
  -3   8   3 3254.32 401.182   1
   3   8  -2 182848. 4856.43   3
  -3  -8   2 194873. 4469.10   3
  -3   8   2 189619. 4300.93   3
   3   8  -2 197951. 4752.96   2
   3   8  -2 181752. 5843.93   1
   3  -8  -2 203411. 4792.18   1
  -3   8   2 199042. 4149.42   1
  -3  -8   1 16458.7 1320.92   1
  -3   8   1 14089.0 1103.30   1
  -3   8   1 15910.9 1052.12   3
   3   8  -1 17560.4 1377.55   1
   3   8  -1 13368.5 1196.28   2
  -3  -8   1 17181.9 1114.65   3
  -3  -8   0 151825. 4100.45   3
   3   8   0 155997. 5131.68   1
  -3   8   0 143010. 4050.00   3
  -3   8   0 151940. 3804.52   1
  -3   8   0 150587. 4347.39   2
  -3  -8   0 154080. 4460.61   1
   3   8   1 13958.9 1281.70   1
  -3   8  -1 12660.6 1217.98   3
  -3  -8  -1 15143.3 1285.76   3
  -3   8  -1 15726.2 1019.46   2
  -3   8  -1 16441.1 1261.06   1
  -3   8  -2 11133.1 858.744   1
  -3   8  -2 11470.4 815.943   2
   3   8   2 12196.3 1101.50   1
   3   8   3 365.558 235.344   1
   3   8   3 144.883 76.6047   2
   3   8   4 30146.0 1597.14   2
   3  -8   4 30766.2 1688.05   2
   3   8   5 5541.30 708.770   2
   3  -8   5 5889.93 747.436   2
  -3  -9   7 5131.42 718.515   2
  -3   9   7 4155.90 660.680   2
  -3  -9   6 98951.5 3376.28   2
  -3   9   6 95139.3 3250.33   2
   3   9  -5 9062.55 953.057   1
  -3   9   5 9780.90 886.702   2
   3  -9  -5 9770.59 1065.18   3
   3   9  -5 9393.40 1013.63   3
   3   9  -4 114775. 3867.17   1
   3  -9  -4 125626. 3912.14   3
   3   9  -4 113912. 3686.54   3
   3  -9  -4 126976. 3575.75   1
   3  -9  -3 3887.35 649.767   1
   3   9  -3 3679.80 715.885   1
   3   9  -3 3616.15 581.833   3
  -3   9   3 3600.65 468.850   1
   3  -9  -2 19041.4 1337.14   3
  -3   9   2 19585.0 1104.24   3
  -3  -9   2 19701.0 1161.10   3
   3   9  -2 19232.3 1339.17   3
   3   9  -2 19912.4 1514.93   2
   3   9  -2 19808.3 1700.11   1
  -3   9   2 21374.0 1268.83   1
   3  -9  -2 20842.3 1274.33   1
  -3   9   1 967.783 314.328   1
  -3   9   1 1122.84 232.418   3
  -3  -9   1 1274.38 265.095   3
   3   9  -1 982.394 309.405   1
   3   9  -1 1036.29 330.167   2
  -3  -9   0 38382.7 1750.05   3
   3   9   0 42106.6 2389.19   1
  -3   9   0 40677.7 1765.06   1
  -3   9   0 37597.3 1737.09   3
  -3   9   0 38100.5 2126.00   2
  -3   9  -1 4221.33 727.015   1
  -3   9  -1 4983.55 715.133   3
  -3  -9  -1 5094.12 707.118   3
  -3   9  -1 4818.60 620.163   2
   3   9   1 4032.45 769.802   1
  -3   9  -2 159962. 4251.81   1
  -3  -9  -2 146485. 4816.47   3
  -3   9  -2 144442. 5131.16   3
   3   9   2 147779. 4693.33   1
   3   9   3 6935.79 765.019   2
  -3   9  -3 6795.06 711.386   1
   3   9   3 7291.61 912.585   1
   3   9   4 85811.6 3024.06   2
   3  -9   5 1260.60 362.799   2
   3   9   5 1222.60 327.614   2
   3  10  -6 14346.6 1339.41   1
  -3  10   6 13747.1 1199.75   2
   3  10  -5 697.267 367.129   1
  -3  10   5 542.326 191.743   2
   3 -10  -4 20998.5 1464.47   3
   3  10  -4 21829.3 1447.86   3
   3  10  -4 21666.6 1700.00   1
   3  10  -3 10068.3 946.078   3
   3  10  -3 10828.7 1396.59   1
   3 -10  -3 11515.5 1295.68   1
  -3  10   3 11237.7 948.075   1
   3  10  -2 162974. 5316.46   1
  -3  10   2 160952. 4634.20   1
  -3  10   1 21189.3 1076.77   3
  -3  10   1 17960.9 1316.01   1
  -3 -10   1 21881.1 1125.11   3
   3  10  -1 19794.4 1497.11   1
  -3  10   0 112355. 3115.48   3
  -3  10   0 114834. 3376.71   1
   3  10   0 120222. 4245.27   1
  -3 -10   0 121819. 3236.37   3
  -3 -10  -1 8484.45 879.546   3
  -3  10  -1 8089.29 954.511   1
   3  10   1 7478.36 1182.64   1
  -3  10  -1 8006.61 862.496   3
  -3 -10  -2 9252.92 1077.86   3
  -3  10  -2 7448.44 1023.76   3
  -3  10  -2 7498.75 920.640   1
   3  10   2 8468.94 1130.08   1
   3  10   3-53.2428 126.236   1
   3  10   3-330.343 181.036   2
  -3  10  -4 36622.0 1875.67   1
   3  10   4 39183.7 2068.88   2
  -3  11   6 87179.9 3471.37   2
  -3  11   5 9837.23 1102.91   2
   3  11  -5 9600.67 1173.67   1
   3  11  -4 106519. 4459.94   1
   3  11  -3 10590.5 1432.53   1
  -3  11   3 13734.8 1199.08   1
   3 -11  -2 16490.4 1148.79   1
   3  11  -2 14760.4 1405.77   1
  -3  11   2 12583.6 1288.17   1
   3  11  -1 195.161 192.191   1
  -3  11   1 282.710 134.444   3
  -3 -11   1 295.571 137.095   3
  -3  11   1 435.219 221.176   1
  -3  11   0 43216.2 1626.72   3
  -3 -11   0 46824.6 1720.45   3
   3  11   0 44871.2 2447.41   1
  -3  11   0 41149.7 1907.67   1
  -3  11  -1 6721.93 731.208   3
  -3 -11  -1 6695.05 715.932   3
  -3  11  -1 7159.67 866.145   1
   3  11   1 7943.05 1198.71   1
  -3  11  -2 148485. 4647.34   3
  -3 -11  -2 158271. 4580.28   3
  -3  11  -2 156422. 5555.94   1
   3  11   2 139839. 5564.28   1
  -3  11  -3 20755.1 1879.09   3
  -3 -11  -3 20244.7 1721.83   3
   3  11   3 20790.9 1874.20   1
  -3  11  -3 23137.6 1670.13   1
  -3  11  -4 78722.4 3097.61   1
   3  11   4 79944.0 3261.87   2
   3  12  -5 552.718 299.211   1
  -3  12   5-683.280 409.276   2
  -3  12   4 20221.4 1574.67   1
   3  12  -4 16350.9 1886.10   1
   3  12  -3 6141.23 1074.28   1
  -3  12   3 7909.94 1036.26   1
   3  12  -2 109984. 4102.20   1
  -3  12   2 103567. 4083.00   1
   3  12  -1 15592.0 1345.25   1
  -3  12   1 16219.7 1255.96   1
   3  12   0 145062. 4739.37   1
  -3  12   0 142729. 4038.11   1
  -3  12  -1 4084.95 649.681   1
   3  12   1 2710.25 672.952   1
   3  12   2 11355.7 1643.70   1
  -3  12  -2 11977.4 1398.10   1
   3  12   3 1418.31 572.942   1
  -3  12  -3 2433.42 611.059   1
  -3  12  -4 23390.3 1767.05   1
  -3  13   4 67208.8 3299.87   1
   3  13  -4 54335.2 3723.37   1
  -3  13   3 7132.71 1098.34   1
   3  13  -3 6311.71 1050.75   1
   3  13  -2 9075.20 1085.23   1
  -3  13   2 8674.48 1062.63   1
   3  13  -1 1438.09 440.254   1
  -3  13   1 1720.18 437.482   1
   3  13   0 26544.9 1877.47   1
  -3  13   0 28686.5 1670.00   1
   3  13   1 25561.0 2095.61   1
  -3  13  -1 18139.6 1397.72   1
  -3  13  -2 99132.6 4064.21   1
   3  13   2 101148. 4908.77   1
  -3  13  -3 9306.27 1369.64   1
  -3  14   4 11726.7 1515.09   1
  -3  14   3 8587.21 1202.96   1
   3  14  -2 71307.1 3268.84   1
  -3  14   2 73891.7 3233.73   1
  -3  14   1 21059.0 1516.02   1
   3  14  -1 18667.6 1555.90   1
   3  14   0 76909.8 3355.69   1
  -3  14   0 79115.8 3014.19   1
  -3  14  -1 6987.18 859.215   1
  -3  14  -2 5759.57 877.940   1
  -3  15   4 54831.5 3490.95   1
  -3  15   3 3901.17 754.308   1
  -3  15   2 12070.8 1243.18   1
  -3  15   1 1095.38 342.777   1
  -3  15   0 9900.94 1021.76   1
  -4   0   8 59350.3 2277.42   2
  -4   0   7-51.5981 74.1680   2
   4   0  -6 138759. 3195.43   2
  -4   0   6 140763. 3310.26   2
  -4   0   5 166.661 110.300   2
   4   0  -5 2.07143 57.7596   2
   4   0  -4 31090.5 1001.19   2
   4   0  -4 40264.9 3327.92   3
  -4   0   4 38799.7 3374.04   3
  -4   0   4 33140.2 1059.16   2
  -4   0   3 53.9861 26.3262   2
  -4   0   3-316.882 456.409   3
   4   0  -3 45.3934 36.6070   2
  -4   0   2 33064.8 3148.30   3
  -4   0   2 33013.1 665.119   2
   4   0  -2 37551.8 1385.04   1
  -4   0   1 841.161 851.708   3
   4   0  -1 21.7007 23.1244   1
  -4   0   0 228946. 9745.69   3
  -4   0   0 220903. 5055.09   1
  -4   0  -1 107.554 68.2731   1
   4   0   1 70.3592 51.0863   2
  -4   0  -2 141246. 3044.86   1
  -4   0  -2 143086. 2806.17   2
   4   0   2 149211. 2866.17   2
  -4   0  -3 10.0228 59.5672   1
   4   0   3-0.65134 64.9990   2
  -4   0  -3 59.9428 69.0542   2
  -4   0  -4 14346.1 820.194   2
   4   0   4 13984.3 838.897   2
   4   0   5 127.799 123.500   2
   4   0   6 16498.0 1142.53   2
  -4  -1   8 25000.5 1428.78   2
  -4   1   8 25345.5 1429.54   2
  -4  -1   7 425.780 180.567   2
  -4   1   7 491.434 197.081   2
  -4  -1   6 12127.2 793.225   2
  -4   1   6 12266.9 797.378   2
  -4  -1   5 1789.23 253.901   2
  -4   1   5 1743.52 254.140   2
   4   1  -5 1591.43 240.504   2
   4  -1  -5 1751.99 241.317   2
   4   1  -4 171775. 3216.72   2
  -4   1   4 186001. 7057.45   3
  -4  -1   4 138248. 6179.90   3
   4  -1  -4 148384. 6190.23   3
   4   1  -4 186354. 6915.32   3
  -4  -1   4 168152. 3230.17   2
  -4   1   4 167195. 3213.66   2
  -4  -1   3 152.747 52.7217   2
  -4   1   3 123.911 50.3467   2
  -4   1   3 577.522 462.878   3
  -4  -1   3 266.473 230.349   3
   4   1  -3 124.794 52.8975   2
   4  -1  -2 292026. 4918.02   1
   4   1  -2 276289. 4322.69   2
  -4   1   2 290922. 8976.67   3
  -4   1   2 284410. 4337.47   2
   4   1  -2 295022. 6039.25   1
  -4   1   1 6799.99 1442.04   3
   4   1  -1 7361.86 408.479   1
  -4   1   0 40664.3 3378.08   3
  -4  -1   0 46165.7 3639.35   3
  -4   1   0 38518.3 1405.44   1
  -4  -1   0 40595.4 2074.67   1
   4   1   0 44652.5 1089.67   1
   4   1   0 41050.5 768.418   2
  -4   1  -1 3400.79 279.995   1
  -4  -1  -1 3383.94 359.073   1
  -4   1  -1 3324.43 233.189   2
   4  -1   1 3482.44 250.436   2
   4   1   1 3927.29 254.903   2
  -4   1  -2 34890.8 1029.38   2
  -4  -1  -2 33302.8 1223.03   1
   4  -1   2 28219.0 1002.39   2
   4   1   2 26386.7 944.924   2
  -4   1  -2 32559.5 1098.87   1
   4  -1   3 51.9367 42.7150   2
   4   1   3 104.946 63.8628   2
  -4   1  -3-4.95572 74.2059   1
  -4   1  -3 185.811 90.7160   2
  -4  -1  -3-6.06161 76.5925   1
   4  -1   4 152982. 3490.40   2
   4   1   4 146715. 3401.80   2
  -4   1  -4 147449. 3339.88   2
   4  -1   5 961.259 247.252   2
   4   1   5 1025.92 243.794   2
   4  -1   6 60048.7 2400.08   2
   4   1   6 74771.5 2552.16   2
  -4  -2   8 87367.1 2892.33   2
  -4   2   8 86636.3 2871.58   2
  -4   2   7 794.261 225.247   2
  -4  -2   7 1136.63 272.629   2
  -4  -2   6 155514. 3576.70   2
  -4   2   6 150432. 3487.93   2
  -4   2   5 933.512 179.322   2
   4   2  -5 1170.79 215.671   2
  -4  -2   5 1194.97 227.153   2
   4  -2  -4 53774.0 3305.73   3
   4   2  -4 60979.5 3515.58   3
  -4   2   4 62194.1 3560.06   3
  -4  -2   4 51379.7 3268.10   3
  -4  -2   4 57563.2 1547.83   2
  -4   2   4 56980.3 1505.32   2
   4   2  -4 54789.7 1461.77   2
  -4  -2   3 330.789 92.5057   2
   4  -2  -3 648.231 376.041   3
   4   2  -3 495.721 329.959   3
  -4   2   3 646.138 447.958   3
  -4  -2   3 4.23874 199.254   3
   4   2  -3 292.307 77.7456   2
  -4   2   3 229.075 69.3144   2
  -4   2   2 46038.6 970.811   2
   4   2  -2 52235.4 3319.51   3
  -4   2   2 46148.6 2964.51   3
  -4  -2   2 46100.6 2925.92   3
   4   2  -2 48734.5 2256.48   1
   4   2  -2 46579.4 970.303   2
   4   2  -1 55.2614 20.7234   2
   4   2  -1 188.298 124.944   1
  -4   2   1 98.0249 24.5317   2
  -4   2   1 24.5971 343.867   3
  -4  -2   1 99.1734 258.400   3
  -4   2   0 263955. 8624.43   3
  -4  -2   0 277319. 7032.12   1
   4   2   0 276653. 4815.83   1
  -4   2   0 280271. 4296.91   2
   4   2   0 279603. 4295.84   2
  -4  -2  -1 2787.78 868.523   3
   4  -2   1 1580.37 188.486   2
  -4  -2  -1 1542.25 271.648   1
  -4   2  -1 2885.34 957.861   3
  -4   2  -1 1746.49 184.239   1
   4   2   1 1663.03 171.796   2
  -4   2  -1 1837.62 176.723   2
  -4   2  -2 210226. 2334.81   2
  -4  -2  -2 208527. 3076.52   1
  -4   2  -2 206936. 2454.01   1
  -4   2  -3 2706.20 307.797   2
   4  -2   3 2693.06 336.130   2
  -4   2  -3 2547.24 322.742   1
   4   2   3 3003.93 338.028   2
  -4  -2  -3 3266.76 411.508   1
   4  -2   4 19538.7 1049.60   2
   4   2   4 18084.4 985.785   2
   4  -2   5 278.220 110.583   2
   4   2   5 484.438 169.670   2
   4  -2   6 18873.4 1255.83   2
   4   2   6 19554.7 1251.52   2
  -4  -3   8 36283.0 1830.71   2
  -4   3   8 35300.3 1745.49   2
  -4  -3   7 288.244 173.309   2
  -4   3   7 101.452 147.437   2
  -4  -3   6 11473.6 815.609   2
   4  -3  -6 11268.2 749.519   1
  -4   3   6 11148.2 779.088   2
  -4  -3   5 2166.89 304.725   2
   4  -3  -5 1881.34 262.696   1
  -4   3   5 2082.63 291.200   2
   4   3  -5 1958.99 274.266   2
   4   3  -4 258690. 7378.54   3
  -4  -3   4 228701. 7049.20   3
   4  -3  -4 228184. 7077.81   3
  -4   3   4 249555. 7217.88   3
  -4  -3   4 231558. 4285.38   2
   4  -3  -4 223336. 4110.77   1
   4   3  -4 230987. 4217.97   2
  -4   3   4 233974. 4262.41   2
   4  -3  -3-21.7017 196.978   3
  -4  -3   3 202.889 82.3333   2
   4   3  -3 382.318 325.527   3
   4   3  -3 240.714 73.6569   2
  -4   3   3 259.350 200.354   3
  -4  -3   3 406.365 336.856   3
  -4   3   3 249.731 82.3697   2
   4  -3  -3 317.734 81.5175   1
  -4   3   2 211975. 3555.27   2
  -4   3   2 218074. 6467.26   3
  -4  -3   2 208167. 6308.40   3
   4  -3  -2 221839. 6942.61   3
   4   3  -2 224555. 6979.93   3
   4   3  -2 219739. 6123.41   1
   4   3  -2 210826. 3525.04   2
  -4   3   1 533.845 86.2190   2
   4   3  -1 437.350 80.7442   2
   4   3  -1 301.745 140.088   1
  -4   3   1 502.504 210.088   3
  -4  -3   1 333.041 220.670   3
  -4   3   0 35493.1 2654.75   3
  -4  -3   0 48110.7 3084.35   3
   4   3   0 41264.2 979.488   2
  -4  -3   0 51389.2 2667.47   1
  -4   3   0 39715.8 944.738   2
   4   3   0 42132.1 1394.30   1
   4   3   1 2736.03 242.549   2
  -4   3  -1 2214.41 637.134   3
  -4  -3  -1 2739.34 816.937   3
  -4  -3  -1 2715.36 418.928   1
  -4   3  -1 2445.00 215.881   1
  -4   3  -1 2532.01 227.594   2
  -4  -3  -2 41631.8 1619.43   1
  -4   3  -2 41402.4 1223.46   2
   4  -3   3 182.362 89.9230   2
   4   3   3 232.048 91.1673   2
  -4   3  -3 148.713 67.4022   2
  -4  -3  -3 189.025 105.657   1
   4  -3   4 101592. 2754.13   2
   4   3   4 97962.3 2635.54   2
   4  -3   5 591.248 230.052   2
   4   3   5 329.669 124.577   2
   4  -3   6 67177.8 2542.43   2
   4   3   6 66197.5 2489.84   2
  -4  -4   8 99745.1 3233.61   2
  -4   4   8 98078.5 3168.49   2
  -4  -4   7 1128.08 293.421   2
  -4   4   7 1186.82 306.052   2
  -4  -4   6 177309. 4046.04   2
  -4   4   6 177978. 4018.60   2
  -4  -4   5 399.473 146.199   2
   4   4  -5 303.861 105.469   2
   4  -4  -5 552.335 150.462   1
  -4   4   5 514.434 157.960   2
  -4   4   4 75304.1 1915.94   2
   4  -4  -4 72836.1 3505.92   3
   4   4  -4 75335.1 3519.03   3
  -4  -4   4 71172.1 3421.75   3
  -4  -4   4 70949.9 1915.65   2
  -4   4   4 69227.6 3299.77   3
   4   4  -4 70890.1 1809.83   2
   4  -4  -4 67958.3 1735.44   1
   4  -4  -3 3272.21 267.891   1
  -4   4   3 2911.97 282.975   2
   4   4  -3 3679.41 723.902   3
   4  -4  -3 2822.03 628.440   3
  -4   4   3 3657.34 690.361   3
  -4  -4   3 3183.29 699.200   3
   4   4  -3 2564.77 257.603   2
   4  -4  -2 29734.9 2217.87   3
   4   4  -2 29228.3 2172.81   3
  -4  -4   2 29471.6 1972.06   3
  -4   4   2 27028.1 1896.69   3
   4   4  -2 28131.9 858.175   2
   4  -4  -2 23703.0 830.318   1
   4   4  -1 1553.30 202.587   2
  -4   4   1 1720.85 219.491   2
  -4   4   1 1592.88 523.411   3
  -4  -4   1 1369.45 478.471   3
  -4  -4   1 1421.54 392.324   1
  -4   4   0 188537. 6210.58   3
  -4   4   0 180623. 3407.02   1
  -4   4   0 194641. 3365.90   2
  -4  -4   0 217584. 6594.12   3
  -4  -4   0 216705. 5680.88   1
   4   4   1 9457.13 516.703   2
  -4   4  -1 11664.3 1594.22   3
  -4  -4  -1 11179.3 1539.89   3
  -4  -4  -1 9464.12 884.742   1
   4   4   1 10194.4 706.285   1
  -4   4  -1 9387.04 492.077   2
  -4  -4  -2 172833. 4158.82   1
  -4   4  -2 176874. 3414.85   2
   4  -4   3 2181.51 329.701   2
  -4   4  -3 2193.15 292.405   2
   4   4   3 2299.09 313.811   2
   4  -4   4 17158.2 1035.96   2
   4   4   4 16368.9 972.671   2
   4  -4   5 150.995 105.397   2
   4   4   5-51.5174 59.5499   2
   4  -4   6 20428.8 1372.37   2
   4   4   6 19973.4 1319.16   2
  -4  -5   8 33978.8 1796.76   2
  -4   5   8 34465.3 1769.77   2
  -4  -5   7-22.6324 90.0701   2
  -4   5   7-75.7194 80.2660   2
  -4  -5   6 14663.5 964.240   2
  -4   5   6 13857.2 914.664   2
  -4   5   5 3095.27 392.814   2
  -4  -5   5 2577.78 364.608   2
   4   5  -5 3067.25 362.962   2
   4  -5  -5 2787.05 339.643   1
   4  -5  -4 184597. 3643.54   1
   4  -5  -4 192074. 5893.47   3
   4   5  -4 197930. 5833.87   3
  -4   5   4 188575. 5596.37   3
  -4  -5   4 187824. 5749.15   3
  -4   5   4 184533. 3790.25   2
  -4  -5   4 182978. 3915.04   2
   4   5  -4 192898. 3751.99   2
   4   5  -3 5597.43 678.730   1
  -4   5   3 5251.20 417.501   2
   4  -5  -3 5762.90 424.299   1
   4  -5  -3 5846.87 942.844   3
   4   5  -3 6274.34 935.736   3
  -4   5   3 6031.76 843.875   3
  -4  -5   3 5551.35 822.270   3
   4   5  -3 5041.13 396.863   2
   4  -5  -2 210901. 4123.40   1
   4  -5  -2 258679. 7028.25   3
   4   5  -2 237712. 6762.30   3
  -4   5   2 239910. 6178.94   3
  -4  -5   2 242739. 6238.69   3
   4   5  -2 231743. 6362.28   1
   4   5  -2 227613. 4103.70   2
  -4   5   1 1474.84 243.354   2
   4   5  -1 1157.69 212.470   2
  -4  -5   1 1467.80 446.508   1
  -4   5   1 1905.15 518.697   3
  -4  -5   1 993.823 372.206   3
   4   5   0 46531.4 1876.02   1
  -4  -5   0 51173.8 2848.01   3
  -4   5   0 43076.8 2612.54   3
  -4   5   0 46074.7 1392.90   1
  -4   5   0 45352.0 1299.00   2
  -4  -5   0 49959.9 2417.27   1
  -4   5  -1 846.036 438.847   3
  -4  -5  -1 1711.86 544.772   3
   4   5   1 2240.66 370.226   1
  -4   5  -1 1788.76 228.586   2
  -4  -5  -1 1334.41 329.314   1
   4   5   2 28788.8 1133.65   2
  -4  -5  -2 28462.4 1549.31   1
   4  -5   2 29549.4 1276.05   2
   4   5   2 28281.5 1366.03   1
  -4   5  -2 27618.7 1055.02   2
   4  -5   3 2393.63 368.572   2
  -4   5  -3 2066.13 294.359   2
   4   5   3 2177.60 325.674   2
   4  -5   4 148852. 3767.43   2
   4   5   4 145480. 3591.24   2
   4  -5   5 1308.79 328.141   2
   4   5   5 1195.31 300.469   2
   4  -5   6 82817.3 2984.37   2
   4   5   6 79629.0 2864.57   2
  -4  -6   8 81173.9 2987.19   2
  -4   6   8 78756.4 2879.51   2
  -4  -6   7 2255.30 419.967   2
  -4   6   7 2013.37 401.312   2
  -4   6   6 160484. 3926.71   2
  -4  -6   6 165524. 4067.67   2
  -4  -6   5 2443.45 373.667   2
  -4   6   5 2508.58 367.321   2
   4  -6  -5 2506.37 338.955   1
   4  -6  -4 41855.3 2438.48   3
   4   6  -4 37477.9 2248.64   3
   4  -6  -4 37427.2 1324.02   1
   4   6  -4 36257.8 1742.76   1
  -4   6   4 37139.0 1401.56   2
  -4  -6   4 38846.9 1541.79   2
   4   6  -4 36997.1 1332.00   2
   4   6  -3 469.256 231.042   1
   4   6  -3 570.669 149.446   2
   4  -6  -3 256.448 322.989   3
   4   6  -3 553.739 317.708   3
  -4   6   3 657.686 324.482   3
  -4  -6   3 572.043 285.708   3
   4  -6  -3 762.885 174.015   1
   4  -6  -2 19523.3 1707.45   3
   4   6  -2 19147.5 1673.18   3
   4  -6  -2 17379.9 846.855   1
  -4   6   2 20454.7 1507.87   3
  -4  -6   2 19546.6 1488.48   3
   4   6  -2 20194.2 1628.62   1
   4   6  -2 16902.0 832.369   2
  -4   6   1 2868.77 433.717   2
   4   6  -1 2283.54 373.588   2
  -4  -6   1 2401.73 551.979   1
   4   6  -1 2849.35 576.354   1
  -4   6   1 2736.89 543.438   3
  -4  -6   1 3308.60 601.714   3
  -4   6   1 2893.96 227.060   1
   4   6   0 151473. 4241.25   1
  -4  -6   0 168957. 5287.07   3
  -4   6   0 149578. 5082.95   3
  -4   6   0 157373. 3392.85   1
  -4   6   0 154255. 3268.83   2
  -4  -6   0 162406. 4689.38   1
  -4   6  -1 4192.93 446.441   1
  -4   6  -1 3627.11 825.846   3
  -4  -6  -1 3597.69 816.769   3
  -4  -6  -1 3329.12 697.734   1
   4   6   1 3687.90 522.959   1
  -4   6  -1 3299.03 339.723   2
   4   6   2 134078. 3100.05   2
   4   6   2 134357. 3581.77   1
  -4   6  -2 127804. 2926.75   2
   4  -6   3 51.2207 111.702   2
   4   6   3 142.863 140.594   2
   4  -6   4 17133.0 1147.17   2
   4   6   4 17753.8 1094.58   2
   4   6   5 638.178 217.721   2
   4  -6   5 721.672 220.648   2
  -4  -7   7 1058.86 314.851   2
  -4   7   7 315.011 159.295   2
  -4   7   6 6125.25 644.912   2
  -4  -7   6 6898.75 731.432   2
   4  -7  -5 1672.49 299.698   1
  -4  -7   5 1483.38 303.641   2
  -4   7   5 1320.45 287.857   2
   4  -7  -4 99934.9 2624.06   1
  -4   7   4 95979.3 2657.64   2
   4  -7  -4 107394. 4019.19   3
   4   7  -4 101985. 3797.32   3
   4   7  -4 96972.4 3257.80   1
   4   7  -4 97569.2 2546.64   2
  -4   7   3 6376.44 784.233   3
  -4  -7   3 6074.46 795.167   3
   4  -7  -3 7151.89 976.258   3
   4   7  -3 5882.12 871.495   3
   4  -7  -3 5883.03 658.086   1
   4   7  -3 6302.12 533.455   2
   4   7  -3 6825.89 937.601   1
   4  -7  -2 177423. 5509.77   3
   4   7  -2 157289. 5202.80   3
  -4   7   2 166432. 4660.06   3
  -4  -7   2 175286. 4850.52   3
   4  -7  -2 160100. 3594.58   1
   4   7  -2 169564. 5145.65   1
   4   7  -2 162007. 3731.88   2
  -4   7   2 172607. 3196.59   1
  -4   7   1 6736.13 468.669   1
  -4   7   1 7019.97 856.947   3
  -4  -7   1 6955.57 861.800   3
   4   7  -1 5316.61 689.863   2
  -4  -7   1 6504.01 880.947   1
   4   7  -1 6158.50 880.719   1
  -4   7   1 6501.78 738.852   2
  -4  -7   0 35186.7 2157.42   3
  -4   7   0 33525.0 2152.03   3
  -4   7   0 33464.7 1363.99   1
   4   7   0 30649.7 1917.39   1
  -4   7   0 36243.0 1428.36   2
  -4  -7   0 34995.8 1970.15   1
  -4   7  -1 1268.70 240.315   2
  -4   7  -1 452.310 269.256   3
  -4  -7  -1 546.654 343.002   3
   4   7   1 904.729 281.851   1
  -4   7  -1 1448.66 332.963   1
  -4   7  -2 16660.6 1909.00   3
  -4  -7  -2 16380.8 1715.21   3
  -4   7  -2 19082.1 1028.63   1
   4   7   2 18911.4 1036.54   2
  -4   7  -2 16376.5 896.564   2
   4   7   2 18585.6 1260.45   1
   4   7   3 6277.71 630.432   2
   4   7   4 131812. 3598.60   2
   4  -7   4 135603. 3879.33   2
   4  -7   5 7942.39 870.852   2
   4   7   5 7268.71 787.868   2
  -4   8   7 7473.11 825.871   2
  -4  -8   7 8702.59 918.245   2
  -4   8   6 112201. 3361.55   2
  -4  -8   6 116442. 3537.30   2
  -4   8   5 5052.18 598.154   2
   4  -8  -5 4803.65 545.317   1
   4   8  -5 5512.72 732.440   1
   4   8  -4 36101.6 2063.84   1
   4   8  -4 36723.5 2175.59   3
   4  -8  -4 40498.1 2357.83   3
   4  -8  -4 39776.3 1717.53   1
   4  -8  -3 988.851 293.617   1
   4   8  -3 1039.56 234.292   2
   4  -8  -3 1398.05 445.512   3
   4   8  -3 784.091 286.553   3
  -4   8   3 1437.44 373.204   3
  -4  -8   3 1471.80 400.390   3
   4   8  -3 759.802 318.402   1
  -4   8   2 17712.8 1303.04   3
  -4  -8   2 18046.3 1350.79   3
   4  -8  -2 16585.3 959.440   1
   4   8  -2 16303.2 1439.27   1
   4   8  -2 15794.3 1076.81   2
  -4   8   2 18294.5 849.491   1
  -4   8   1 8721.27 668.742   1
  -4   8   1 8389.42 900.317   3
   4   8  -1 9594.92 1041.18   1
  -4  -8   1 9278.53 960.004   3
  -4   8   1 7399.73 790.672   2
   4   8  -1 7681.77 897.155   2
  -4   8   0 154148. 4801.59   3
  -4  -8   0 159710. 4819.72   3
  -4   8   0 159652. 3708.37   1
  -4   8   0 163541. 3996.07   2
  -4   8  -1 4924.78 875.730   3
  -4  -8  -1 5776.29 896.391   3
  -4   8  -1 4335.51 651.906   1
   4   8   1 4449.43 701.088   1
  -4   8  -1 5923.22 579.737   2
  -4   8  -2 159034. 6087.69   3
  -4  -8  -2 144625. 5403.73   3
   4   8   2 159275. 3912.68   2
   4   8   2 153248. 4514.40   1
   4   8   3 2822.25 439.591   2
   4   8   4 19202.7 1271.71   2
   4   8   5 214.806 110.041   2
   4  -8   5 103.507 86.3230   2
  -4  -9   7 2107.19 453.202   2
  -4   9   7 1378.50 367.913   2
  -4   9   6 8814.38 889.136   2
   4   9  -6 9505.28 1057.61   1
   4   9  -5 257.230 156.391   1
  -4   9   5 251.764 80.9763   2
   4  -9  -4 143382. 4761.43   3
   4   9  -4 139572. 4605.65   3
   4  -9  -4 140322. 4080.09   1
   4   9  -4 127016. 4626.62   1
   4  -9  -3 8386.35 1016.16   3
  -4   9   3 7699.38 821.507   3
  -4  -9   3 7413.29 850.310   3
   4   9  -3 5679.35 841.566   3
   4   9  -3 4822.66 896.254   1
   4  -9  -3 8376.14 902.422   1
  -4   9   2 148453. 4112.50   3
  -4  -9   2 158670. 4313.68   3
   4   9  -2 142907. 4668.53   1
   4   9  -2 136871. 4203.59   2
  -4   9   2 156980. 3540.66   1
  -4   9   1 9871.67 941.011   3
  -4  -9   1 9759.18 946.253   3
   4   9  -1 9393.68 1045.83   1
  -4   9   1 9557.29 822.771   1
  -4   9   1 6929.69 780.322   2
   4   9  -1 8774.94 946.278   2
   4   9   0 32074.1 2376.94   1
  -4  -9   0 32405.8 1886.64   3
  -4   9   0 31301.8 1864.37   3
  -4   9   0 32663.9 1474.24   1
  -4   9   0 32896.3 1753.18   2
  -4   9  -1-63.9321 118.115   3
  -4  -9  -1-45.9704 131.465   3
   4   9   1-55.6071 120.671   1
  -4   9  -1-189.036 206.702   1
  -4   9  -2 23695.9 2131.86   3
  -4  -9  -2 22197.7 1901.60   3
   4   9   2 24115.9 1724.77   1
  -4   9  -2 25093.7 1565.33   1
  -4  -9  -3 3985.13 884.785   3
  -4   9  -3 6111.08 703.346   1
   4   9   3 4087.53 572.880   2
   4   9   3 5164.05 787.672   1
   4   9   4 91926.8 3203.02   2
  -4  10   6 95879.1 3416.13   2
   4  10  -6 98356.8 3859.60   1
   4  10  -5 12501.4 1326.72   1
  -4  10   5 12337.9 1091.08   2
   4  10  -4 37204.5 2586.66   1
   4  10  -3 3693.64 772.200   1
   4 -10  -3 3844.92 578.539   1
   4 -10  -3 4078.19 728.476   3
   4  10  -3 3225.11 604.126   3
  -4  10   3 3681.25 502.161   1
  -4  10   2 14462.5 1047.15   3
  -4 -10   2 13622.9 1062.41   3
   4  10  -2 13977.8 1317.64   1
  -4  10   2 14982.6 1044.21   1
   4  10  -1 3252.78 616.658   1
  -4  10   1 4426.95 605.648   3
  -4 -10   1 4388.80 611.017   3
  -4  10   1 3006.58 530.001   1
   4  10   0 137846. 4969.43   1
  -4  10   0 127217. 3960.17   3
  -4 -10   0 133437. 4008.88   3
  -4  10   0 132769. 3524.37   1
   4  10   1 15889.6 1646.26   1
  -4  10  -1 19603.8 1609.09   3
  -4 -10  -1 20029.2 1572.71   3
  -4  10  -1 17909.9 1286.14   1
  -4  10  -2 105730. 4476.24   3
  -4 -10  -2 111007. 4325.61   3
  -4  10  -2 120640. 4337.53   1
   4  10   2 109564. 4279.81   1
  -4  10  -3 5666.34 757.961   1
  -4  10  -3 5389.20 1053.49   3
  -4 -10  -3 5838.18 1026.99   3
   4  10   3 6227.03 929.072   1
   4  10   3 4789.78 681.312   2
   4  10   4 11305.5 1081.44   2
  -4  11   6 8258.74 987.174   2
   4  11  -5 5124.80 925.904   1
  -4  11   5 4000.70 676.637   2
   4  11  -4 113940. 5283.50   1
   4  11  -3 21272.3 1912.98   1
  -4  11   3 26627.7 1503.12   1
  -4  11   2 166931. 4152.85   3
  -4 -11   2 172012. 4285.43   3
   4  11  -2 157503. 5013.41   1
  -4  11   2 165253. 4588.88   1
  -4  11   1 8757.47 903.449   1
  -4  11   1 8862.15 810.663   3
  -4 -11   1 10010.9 893.609   3
   4  11  -1 8864.93 1011.08   1
   4  11   0 36234.6 2364.80   1
  -4  11   0 32321.6 1730.22   3
  -4 -11   0 37384.3 1860.52   3
  -4  11   0 35893.3 1700.47   1
  -4  11  -1 56.4849 80.1346   3
  -4  11  -1-40.0901 172.435   1
   4  11   1 108.234 162.428   1
  -4 -11  -1 11.3909 135.707   3
  -4  11  -2 14401.7 1476.01   3
  -4 -11  -2 17047.6 1526.81   3
  -4  11  -2 14780.9 1504.06   1
   4  11   2 16191.5 1720.59   1
   4  11   3 7668.34 924.707   2
  -4  12   5 10011.4 1184.39   2
   4  12  -4 22322.6 2244.22   1
  -4  12   3 4.93623 140.572   1
   4  12  -3-182.915 227.149   1
   4  12  -2 17951.6 1520.00   1
  -4  12   2 18613.4 1511.70   1
   4  12  -1 7419.97 955.964   1
  -4  12   1 6619.66 800.426   1
   4  12   0 130272. 4707.38   1
  -4  12   0 130490. 3758.26   1
   4  12   1 20229.6 2018.83   1
   4  12   2 78789.8 4332.73   1
   4  12   3 2211.16 572.831   2
   4  13  -3 16908.4 1625.02   1
  -4  13   3 17247.3 1501.16   1
   4  13  -2 104914. 3951.53   1
  -4  13   2 103137. 3946.04   1
   4  13  -1 12157.3 1260.82   1
   4  13   0 21180.0 1765.67   1
  -5   0   9-178.443 142.410   2
  -5   0   8 81.3753 162.437   2
  -5   0   7-99.2061 74.3870   2
   5   0  -6 106465. 2631.23   2
  -5   0   6 108147. 2717.37   2
  -5   0   5-21.7724 42.0505   2
  -5   0   5-365.904 652.856   3
   5   0  -5 5.87760 50.9700   2
  -5   0   4 297825. 11068.1   3
  -5   0   4 311150. 5190.44   2
  -5   0   3 99.3463 46.2948   2
   5   0  -3 567.363 547.847   3
  -5   0   3 57.7778 570.779   3
   5   0  -3 220.288 143.948   1
   5   0  -2 121397. 7268.74   3
   5   0  -2 123449. 2293.30   1
  -5   0   1 1045.71 848.431   3
  -5   0   0 7969.02 1815.75   3
  -5   0   0 6819.23 651.699   1
   5   0   1 53.5009 44.4580   2
  -5   0  -1-146.709 618.303   3
  -5   0  -1 38.3091 80.2436   1
  -5   0  -2 151290. 2769.80   1
   5   0   2 53271.3 1629.52   2
   5   0   3-29.6695 67.9496   2
  -5   0  -3 163.292 121.383   1
   5   0   4 131555. 3269.07   2
  -5   1   9 299.668 192.232   2
  -5  -1   8 121536. 3474.76   2
  -5   1   8 121856. 3455.86   2
  -5  -1   7 78.3775 60.3803   2
  -5   1   7 83.4387 75.9610   2
   5   1  -6 64035.9 1885.97   2
  -5  -1   6 62467.8 1941.74   2
  -5   1   6 62269.6 1925.84   2
  -5  -1   5 76.9165 42.7069   2
  -5   1   5 62.1135 71.7702   2
  -5  -1   5 288.085 508.606   3
   5   1  -5-40.6079 69.2973   2
   5   1  -4 9709.10 493.500   2
  -5  -1   4 7578.55 1478.25   3
  -5  -1   4 10055.1 518.405   2
  -5   1   4 10628.0 518.222   2
  -5  -1   3 505.614 93.3323   2
  -5   1   3 364.315 69.0021   2
   5  -1  -3 184.013 193.518   3
   5   1  -3 955.497 493.780   3
  -5   1   3-236.240 573.427   3
  -5  -1   3 365.610 447.633   3
   5   1  -3 470.947 203.575   1
   5  -1  -3 609.767 150.424   1
  -5   1   2 232472. 8981.97   3
   5   1  -2 235510. 4487.92   1
   5  -1  -2 223985. 9204.51   3
  -5   1   1 263.091 402.391   3
  -5  -1   1 104.932 366.723   3
   5   1  -1 163.330 58.2027   1
  -5  -1   0 220413. 9082.35   3
  -5  -1   0 216286. 5846.82   1
  -5   1   0 228873. 4007.62   1
   5  -1   1 879.908 126.886   2
  -5   1  -1 978.764 185.257   1
   5   1   1 935.380 120.745   2
  -5   1  -1 322.085 458.656   3
  -5  -1  -1 1137.87 302.054   3
  -5  -1  -1 740.105 196.936   1
  -5   1  -2 47040.0 1340.27   1
  -5  -1  -2 45058.8 1530.60   1
   5  -1   2 194.514 118.886   2
   5   1   2 209.856 104.677   2
   5  -1   3 183.794 132.495   2
   5   1   3 140.712 70.0702   2
  -5   1  -3 233.168 113.810   2
  -5   1  -3 206.555 102.013   1
  -5  -1  -3-20.8474 99.3043   1
   5  -1   4 14410.0 913.130   2
   5   1   4 13784.0 871.245   2
  -5  -2   8 2496.63 443.131   2
  -5   2   8 1953.24 378.070   2
  -5  -2   7 55.3456 91.4835   2
  -5   2   7 190.345 130.708   2
   5   2  -6 138258. 3172.87   2
  -5  -2   6 142121. 3338.27   2
  -5   2   6 138102. 3240.47   2
  -5  -2   5 196.026 107.712   2
  -5   2   5 258.367 117.443   2
  -5   2   5 885.936 506.660   3
  -5  -2   5 336.276 420.008   3
   5   2  -5 293.349 111.979   2
   5   2  -4 245984. 4257.62   2
  -5  -2   4 237194. 4309.64   2
  -5   2   4 247887. 4277.53   2
   5   2  -3 16609.1 549.708   2
   5  -2  -3 17385.6 2111.90   3
   5   2  -3 21293.4 2288.77   3
  -5  -2   3 14544.4 1821.37   3
  -5   2   3 16447.2 1942.64   3
   5  -2  -3 16092.5 493.802   1
  -5   2   3 17835.0 564.255   2
   5   2  -3 17758.9 1207.01   1
   5   2  -2 73001.4 4637.86   3
   5  -2  -2 72692.8 4562.79   3
  -5   2   2 72336.1 4245.78   3
  -5  -2   2 60030.2 3853.33   3
   5   2  -2 62492.6 2292.06   1
   5   2  -1 10811.8 589.648   1
  -5   2   1 11490.1 1685.75   3
  -5  -2   1 12994.8 1866.96   3
  -5   2   0 22012.8 2468.00   3
  -5   2   0 17776.9 455.556   2
   5   2   0 22062.5 839.428   1
   5   2   0 20911.0 458.761   2
  -5  -2   0 20236.1 1531.32   1
  -5   2  -1 1153.91 176.938   1
  -5   2  -1 561.015 540.215   3
  -5  -2  -1 1093.11 673.522   3
   5   2   1 1049.40 143.663   2
  -5   2  -1 831.202 114.383   2
  -5  -2  -1 858.188 286.344   1
  -5   2  -2 138936. 2953.26   1
  -5   2  -2 138573. 2758.14   2
  -5  -2  -2 131667. 3432.15   1
   5  -2   3 1987.04 299.164   2
   5   2   3 1967.03 287.032   2
  -5   2  -3 2025.82 306.242   1
  -5   2  -3 2147.09 281.730   2
   5  -2   4 122745. 3162.07   2
   5   2   4 118458. 3033.05   2
  -5  -3   8 118032. 3492.89   2
  -5   3   8 117191. 3442.46   2
  -5  -3   7 2138.03 378.404   2
  -5   3   7 2122.13 370.339   2
  -5  -3   6 84749.8 2386.99   2
   5  -3  -6 81819.5 2240.82   1
  -5   3   6 82494.5 2338.13   2
  -5  -3   5 2783.29 332.036   2
  -5   3   5 2060.07 280.544   2
  -5   3   5 2279.73 689.915   3
  -5  -3   5 2075.58 721.867   3
   5  -3  -5 2047.15 268.948   1
   5   3  -5 2237.38 283.119   2
   5   3  -4 5922.81 605.737   1
  -5   3   4 6520.15 1131.72   3
  -5  -3   4 5411.63 1004.67   3
  -5  -3   4 5155.09 423.323   2
   5  -3  -4 5249.40 356.608   1
  -5   3   4 5844.96 412.656   2
   5   3  -4 5683.44 398.168   2
   5  -3  -3 336.728 69.3606   1
   5  -3  -3 933.604 474.460   3
   5   3  -3-11.7305 227.714   3
  -5   3   3 295.596 233.250   3
  -5  -3   3 442.777 431.785   3
   5   3  -3 370.448 81.0446   2
  -5   3   3 345.308 85.2018   2
  -5   3   2 131382. 2379.65   2
   5  -3  -2 162271. 6628.92   3
   5   3  -2 154484. 6501.91   3
  -5   3   2 152648. 5816.22   3
  -5  -3   2 143842. 5624.77   3
   5   3  -2 131755. 4187.04   1
  -5   3   2 154489. 2631.33   2
   5   3  -2 148270. 2402.83   2
   5   3  -1 2326.89 137.256   2
  -5   3   1 2581.75 802.332   3
  -5  -3   1 3733.29 884.483   3
   5   3  -1 2352.84 139.907   2
  -5   3   1 2287.69 132.801   2
   5   3  -1 2737.28 346.487   1
  -5   3   0 225945. 8041.48   3
  -5  -3   0 261946. 8536.32   3
  -5  -3   0 217267. 5992.13   1
  -5   3   0 245894. 3914.05   2
   5   3   0 249740. 3921.23   2
  -5   3  -1 6017.19 357.170   1
  -5   3  -1 4872.32 1218.34   3
  -5  -3  -1 5475.34 728.058   1
   5   3   1 5988.52 362.201   2
  -5   3  -1 5879.46 351.050   2
  -5   3  -2 42338.6 1262.20   2
  -5   3  -2 40784.2 3859.56   3
  -5  -3  -2 44902.5 3853.61   3
  -5  -3  -2 39422.8 1795.01   1
  -5   3  -2 41297.4 1284.64   1
   5  -3   3 3.83810 67.1246   2
   5   3   3 80.9749 85.1034   2
   5  -3   4 10585.9 820.574   2
   5   3   4 9984.75 757.737   2
  -5  -4   8 2237.29 436.596   2
  -5   4   8 2687.78 451.265   2
  -5  -4   7 3477.22 492.731   2
  -5   4   7 2709.52 431.558   2
  -5  -4   6 114129. 2983.83   2
   5  -4  -6 112204. 2781.07   1
  -5   4   6 114987. 2925.02   2
  -5   4   5 6581.24 1088.84   3
  -5  -4   5 8188.82 618.838   2
   5  -4  -5 8180.44 546.925   1
   5   4  -5 8039.93 573.999   2
  -5   4   5 8174.30 578.763   2
  -5   4   4 184636. 3577.58   2
   5  -4  -4 180906. 3404.66   1
   5   4  -4 187344. 4491.04   1
  -5   4   4 185671. 6157.06   3
  -5  -4   4 180627. 6181.45   3
  -5  -4   4 185710. 3825.15   2
   5   4  -4 190739. 3575.53   2
   5  -4  -3 1773.24 608.442   3
   5   4  -3 1066.14 541.834   3
  -5   4   3 895.060 371.095   3
  -5  -4   3 1760.60 582.227   3
   5  -4  -3 1217.60 166.362   1
  -5   4   3 1340.29 171.202   2
   5   4  -3 650.261 250.049   1
   5   4  -3 1611.31 190.370   2
   5  -4  -2 68504.4 3995.22   3
   5   4  -2 66825.8 3902.62   3
  -5   4   2 62379.1 1386.46   2
  -5   4   2 64598.6 3441.72   3
  -5  -4   2 62582.9 3348.67   3
   5   4  -2 64122.9 1376.05   2
   5   4  -1 434.715 88.9375   2
  -5   4   1 382.401 72.2852   2
  -5   4   1 315.612 284.809   3
  -5  -4   1 511.558 398.932   3
   5   4   0 15098.5 564.759   2
  -5   4   0 13672.9 1710.02   3
  -5  -4   0 18239.7 1925.64   3
  -5   4   0 14927.8 547.650   2
  -5  -4   0 14683.4 1259.57   1
   5   4   0 15194.8 875.555   1
  -5   4  -1 2242.35 790.540   3
  -5  -4  -1 3997.37 978.538   3
   5   4   1 3437.13 412.252   1
  -5   4  -1 3784.44 264.533   1
  -5   4  -1 3473.02 290.681   2
   5   4   1 3451.04 299.661   2
  -5  -4  -1 3779.94 696.448   1
  -5   4  -2 105694. 6037.16   3
  -5  -4  -2 117436. 5964.28   3
  -5  -4  -2 109970. 3522.28   1
  -5   4  -2 116664. 2487.08   1
   5   4   2 115948. 2575.90   2
  -5   4  -2 112267. 2486.52   2
   5  -4   3 2809.76 398.791   2
   5   4   3 2517.46 339.232   2
   5  -4   4 110240. 3137.70   2
   5   4   4 104792. 2890.34   2
  -5  -5   8 102903. 3313.54   2
  -5   5   8 101607. 3225.73   2
  -5  -5   7 2152.13 395.643   2
  -5   5   7 2351.95 407.934   2
  -5  -5   6 38270.8 1614.37   2
   5  -5  -6 38017.2 1453.31   1
  -5   5   6 38844.2 1554.95   2
  -5  -5   5-10.7637 88.9920   2
   5   5  -5 48.6653 81.5084   2
  -5   5   5 23.7253 79.6778   2
   5  -5  -5 16.2504 67.7455   1
  -5   5   4 11113.4 647.969   2
   5   5  -4 10051.6 942.075   1
   5  -5  -4 10559.3 590.185   1
  -5   5   4 10062.8 1244.66   3
  -5  -5   4 9516.97 1249.31   3
   5   5  -4 10653.7 617.093   2
   5  -5  -3 1239.04 418.758   3
   5   5  -3 1586.47 557.123   3
   5  -5  -3 1526.03 277.039   1
   5   5  -3 1681.41 212.689   2
  -5   5   3 1780.62 500.637   3
  -5  -5   3 1066.40 350.579   3
   5   5  -3 1418.99 421.742   1
  -5   5   3 1636.53 217.617   2
   5  -5  -2 176754. 6479.63   3
   5   5  -2 152163. 5975.13   3
  -5   5   2 157259. 5407.00   3
  -5  -5   2 156847. 5352.66   3
   5   5  -2 180027. 5218.35   1
   5   5  -2 160965. 3049.29   2
  -5   5   1 11826.6 1390.13   3
  -5  -5   1 14199.2 1512.86   3
   5   5  -1 13137.8 1051.62   1
   5   5  -1 13788.5 661.357   2
  -5   5   1 13512.1 605.837   2
   5   5   0 185378. 3378.78   2
  -5   5   0 170555. 6276.71   3
  -5   5   0 173636. 3249.96   2
  -5  -5   0 181082. 5037.79   1
   5   5   0 180817. 4238.60   1
  -5   5  -1 4261.62 371.188   1
  -5  -5  -1 3201.69 699.794   1
  -5   5  -1 4314.55 1002.84   3
  -5  -5  -1 3896.16 897.774   3
  -5   5  -1 3983.20 271.137   1
   5   5   1 4027.31 490.662   1
  -5   5  -1 3432.02 316.724   2
  -5   5  -2 36949.0 3334.56   3
  -5  -5  -2 35840.6 3038.80   3
  -5   5  -2 35798.6 1227.27   2
   5   5   2 37014.8 1304.08   2
   5  -5   3 210.747 121.773   2
   5   5   3 78.8359 59.2577   2
   5  -5   4 14178.1 1041.77   2
   5   5   4 13577.1 930.331   2
  -5  -6   8 640.193 277.297   2
  -5   6   8 559.192 264.193   2
  -5  -6   7 1015.92 289.547   2
  -5   6   7 973.898 254.234   2
  -5  -6   6 63264.6 2242.59   2
  -5   6   6 63253.4 2134.53   2
  -5   6   5 7794.19 650.745   2
   5  -6  -5 8027.79 597.296   1
   5   6  -5 7610.37 828.064   1
  -5  -6   5 8360.32 723.836   2
   5   6  -5 7725.04 596.223   2
   5   6  -4 141804. 4413.62   1
  -5   6   4 146053. 3255.05   2
  -5   6   4 144016. 4927.20   3
  -5  -6   4 147542. 5136.42   3
   5  -6  -4 152180. 3252.60   1
   5   6  -4 148708. 3204.77   2
   5   6  -3 3139.14 681.067   1
   5   6  -3 3408.49 824.881   3
  -5   6   3 3709.47 720.393   3
  -5  -6   3 4908.68 823.866   3
   5   6  -3 3766.60 356.169   2
   5  -6  -3 4571.58 420.081   1
  -5   6   2 62660.3 3058.80   3
  -5  -6   2 63800.5 3068.25   3
   5   6  -2 69674.9 2992.63   1
   5   6  -2 61393.9 1674.10   2
   5   6  -1 77.4090 186.226   1
   5   6  -1 139.165 118.769   2
  -5   6   1 123.770 94.5165   2
  -5   6   1 12.3477 225.349   3
  -5  -6   1 221.060 219.025   3
  -5  -6   0 8133.67 933.070   1
   5   6   0 8397.25 824.431   1
  -5   6   0 7294.72 1143.86   3
  -5  -6   0 8754.88 1220.60   3
  -5   6   0 7139.89 481.175   2
   5   6   1 3622.31 372.135   2
  -5   6  -1 2297.10 689.285   3
  -5  -6  -1 3981.67 885.135   3
  -5   6  -1 3932.17 465.130   1
  -5   6  -1 3415.18 342.557   2
   5   6   1 4135.89 546.520   1
   5   6   2 152265. 3357.64   2
  -5   6  -2 147884. 6694.07   3
  -5  -6  -2 144467. 6097.24   3
  -5   6  -2 142557. 3147.07   2
   5   6   3 4626.67 506.596   2
   5  -6   4 118707. 3574.36   2
   5   6   4 110839. 3159.20   2
  -5  -7   8 84716.7 3144.50   2
  -5   7   8 82669.0 2976.19   2
  -5  -7   7 4123.75 598.670   2
  -5   7   7 3450.04 529.688   2
  -5   7   6 32707.1 1534.52   2
   5   7  -6 32383.7 1866.19   1
  -5  -7   6 32626.4 1660.74   2
   5   7  -5 208.534 187.104   1
   5  -7  -5 73.1758 62.7796   1
  -5   7   5-2.63922 107.776   2
   5   7  -4 2399.42 598.982   1
  -5   7   4 1943.36 533.044   3
  -5  -7   4 3418.60 693.179   3
   5  -7  -4 2766.20 386.003   1
  -5   7   4 2903.70 370.030   2
   5   7  -4 2675.22 349.994   2
   5  -7  -3 11038.5 680.030   1
   5   7  -3 10770.1 1353.20   3
   5   7  -3 8431.77 1138.77   1
  -5   7   3 10901.4 1208.62   3
  -5  -7   3 11083.0 1216.83   3
   5   7  -3 9599.62 638.432   2
  -5   7   2 118144. 4236.62   3
  -5  -7   2 123341. 4330.50   3
   5   7  -2 128728. 4210.62   1
   5   7  -2 112887. 2765.21   2
  -5   7   1 11268.4 1261.65   3
  -5  -7   1 11033.6 1247.46   3
   5   7  -1 9248.11 1142.32   1
   5   7  -1 9822.98 814.717   2
  -5   7   1 10963.2 770.705   2
   5   7   0 145294. 4411.41   1
  -5   7   0 152973. 2979.65   1
  -5   7   0 152217. 5502.30   3
  -5  -7   0 164243. 5556.04   3
  -5   7   0 170957. 3458.55   2
  -5   7  -1 3778.43 509.301   1
   5   7   1 3374.69 392.931   2
  -5   7  -1 3071.61 779.145   3
  -5  -7  -1 4306.14 880.103   3
   5   7   1 3708.22 575.642   1
  -5   7  -1 3352.46 375.623   2
   5   7   2 42937.6 1625.78   2
  -5   7  -2 40092.1 3286.11   3
  -5  -7  -2 41485.0 3015.03   3
   5   7   2 42135.0 2000.72   1
  -5   7  -3-674.638 730.213   3
  -5  -7  -3-493.450 429.024   3
   5   7   3 124.887 55.3545   2
   5   7   4 10715.2 894.882   2
  -5  -8   7 97.3942 257.983   2
  -5   8   7 257.827 178.119   2
  -5   8   6 65548.9 2409.91   2
   5   8  -6 64948.4 2884.76   1
  -5   8   5 4828.00 567.269   2
   5   8  -5 4918.78 773.300   1
  -5   8   4 115327. 3082.44   2
  -5   8   4 116946. 4143.96   3
  -5  -8   4 121081. 4372.76   3
   5  -8  -4 118003. 3728.17   1
   5   8  -4 108251. 4522.35   1
   5   8  -3 11702.0 1370.23   3
   5  -8  -3 11800.9 742.412   1
  -5   8   3 11156.5 1141.10   3
  -5  -8   3 11441.2 1202.28   3
   5   8  -3 9577.33 1191.36   1
   5   8  -3 12016.7 805.200   2
  -5   8   2 35003.8 2116.91   3
  -5  -8   2 39056.0 2245.87   3
   5   8  -2 37634.4 2137.79   1
   5   8  -2 32870.7 1471.37   2
   5   8  -1-190.791 299.210   1
   5   8  -1 57.6958 145.624   2
  -5   8   1 67.7818 94.7038   2
  -5   8   1 205.567 80.9709   1
  -5   8   1 68.9884 150.601   3
  -5  -8   1 53.6115 110.543   3
   5   8   0 13299.1 1306.32   1
  -5   8   0 13810.7 802.919   1
  -5  -8   0 14945.3 1477.83   3
  -5   8   0 13570.8 1461.47   3
  -5   8   0 14764.1 907.269   2
   5   8   1 4390.10 502.984   2
  -5   8  -1 4687.86 975.432   3
  -5  -8  -1 5787.30 1004.53   3
   5   8   1 5004.37 735.801   1
   5   8   2 113106. 3103.84   2
  -5   8  -2 112406. 5402.11   3
  -5  -8  -2 110950. 4911.94   3
   5   8   2 113440. 3761.12   1
   5   8   3 11235.3 903.005   2
  -5  -8  -3 12237.6 1735.48   3
  -5   8  -3 11374.6 1856.22   3
  -5   9   7 10185.7 989.329   2
  -5   9   6 37036.8 1836.69   2
   5   9  -6 37340.9 2273.92   1
   5   9  -5 4797.20 826.908   1
  -5   9   5 4506.86 580.055   2
   5   9  -4 3861.92 894.197   1
  -5   9   3 1898.79 430.406   3
  -5  -9   3 1797.92 454.054   3
   5   9  -3 672.506 287.855   1
  -5   9   2 89653.7 3387.90   3
  -5  -9   2 93256.3 3519.81   3
   5   9  -2 89250.7 3446.85   1
  -5   9   2 78430.1 2738.45   2
   5   9  -2 82475.8 2793.78   2
  -5   9   1 7644.33 967.539   3
  -5  -9   1 7386.83 929.355   3
   5   9  -1 9770.83 1182.95   1
   5   9  -1 6628.96 872.137   2
  -5   9   1 9022.76 903.137   2
  -5   9   1 9234.58 570.227   1
   5   9   0 125316. 4772.15   1
  -5   9   0 132532. 4716.63   3
  -5   9  -1 8479.04 1255.31   3
  -5  -9  -1 7949.46 1128.80   3
   5   9   1 7924.03 1009.89   1
   5   9   2 23148.5 1345.03   2
  -5   9  -2 23323.5 2290.03   3
  -5  -9  -2 22610.8 2059.06   3
   5   9   2 24369.6 1737.37   1
  -5   9  -3 648.921 213.686   3
  -5  -9  -3 358.741 302.282   3
   5   9   3 236.401 156.266   2
  -5   9  -4 8723.80 1640.93   3
  -5  10   6 65323.8 2663.88   2
  -5  10   5 10823.6 1002.48   2
   5  10  -5 10286.1 1360.06   1
   5  10  -4 104495. 4866.94   1
  -5  10   3 7191.11 868.636   3
  -5 -10   3 6155.39 845.421   3
   5  10  -3 6112.48 910.331   1
  -5  10   2 41003.1 2162.25   3
  -5 -10   2 45836.2 2351.49   3
   5  10  -2 39273.4 2240.15   1
   5  10  -1-65.1510 112.189   1
  -5 -10   1-34.4718 112.413   3
  -5  10   0 5856.11 847.579   3
  -5 -10   0 5536.73 815.531   3
   5  10   0 5011.48 978.431   1
  -5  10  -1 4892.16 881.879   3
  -5 -10  -1 4214.30 800.841   3
   5  10   1 4320.26 852.902   1
  -5  10  -2 49592.8 3269.55   3
  -5 -10  -2 48516.9 3015.46   3
   5  10   2 50338.4 2189.53   2
   5  10   2 54724.4 2874.39   1
  -5  10  -3 5371.41 1141.10   3
  -5 -10  -3 4807.70 1007.21   3
   5  10   3 5510.53 700.126   2
  -5  11   6 30518.9 1874.36   2
  -5  11   5 498.137 250.544   2
   5  11  -5-34.7443 160.540   1
   5  11  -4 5535.32 1047.70   1
  -5  11   3 4194.40 623.943   3
  -5 -11   3 4668.72 695.875   3
   5  11  -3 4000.49 731.605   1
  -5  11   2 83348.5 3042.82   3
  -5 -11   2 84001.5 3127.18   3
   5  11  -2 82054.4 3381.44   1
   5  11  -1 16968.7 1533.80   1
  -5  11   1 17978.4 1392.39   3
  -5 -11   1 15365.3 1299.68   3
   5  11   0 85247.8 4109.77   1
  -5  11   0 77425.5 3255.20   3
  -5 -11   0 82175.9 3280.15   3
  -5 -11  -1 4641.36 798.448   3
   5  11   1 4248.22 879.272   1
   5  11   2 12992.9 1159.14   2
  -5  12   5 12134.9 1280.08   2
   5  12  -3 7105.61 1004.32   1
   5  12  -2 30594.7 1999.26   1
   5  12  -1 181.026 154.280   1
   5  12   0 5537.88 1005.85   1
   5  12   2 49076.9 2513.93   2
  -6   0   8 57854.2 2178.32   2
  -6   0   7 27.1686 94.3311   2
  -6   0   6 560.718 138.861   2
  -6   0   5-34.7057 57.5820   2
  -6   0   5 149.841 443.801   3
   6   0  -4 128096. 3160.71   1
  -6   0   4 120983. 7449.87   3
  -6   0   4 118067. 2256.36   2
  -6   0   3-142.670 660.458   3
   6   0  -3-12.2817 70.9788   1
  -6   0   2 153512. 9384.02   3
  -6   0   1 498.375 395.064   3
  -6   0   0 82438.7 6248.39   3
  -6   0  -1-590.904 873.145   3
  -6   0  -2 5649.06 1724.05   3
  -6   0  -3-934.281 1329.39   3
  -6  -1   8 52800.2 2111.99   2
  -6   1   8 52905.8 2058.91   2
  -6  -1   7 941.917 229.076   2
  -6   1   7 482.881 157.695   2
   6   1  -6 153532. 3328.89   2
  -6  -1   6 155340. 3461.62   2
  -6   1   6 154744. 3384.52   2
  -6  -1   5 1276.38 217.096   2
  -6   1   5 1059.47 179.607   2
  -6   1   5 1183.43 704.922   3
  -6  -1   5 1128.80 784.067   3
   6  -1  -4 91773.6 2325.08   1
  -6   1   4 88193.6 5672.62   3
  -6  -1   4 85606.6 1822.18   2
  -6   1   4 82188.7 1721.97   2
  -6   1   3 546.836 499.412   3
  -6  -1   3 382.010 496.361   3
   6   1  -3-107.511 182.981   1
  -6   1   2 895.713 531.247   3
  -6  -1   2 1295.78 797.622   3
   6   1  -2 1393.57 169.784   1
  -6   1   1-133.618 645.405   3
  -6  -1   1 279.645 391.623   3
  -6  -1   0 123905. 7035.65   3
  -6  -1   0 127147. 3203.13   1
  -6  -1  -1 1231.19 386.377   1
  -6  -1  -1 637.044 536.571   3
   6   1   1 1353.15 126.487   2
  -6   1  -2 135947. 8435.26   3
  -6  -1  -2 162608. 9199.85   3
  -6   1  -3 780.020 423.523   3
  -6  -1  -3-1092.03 886.166   3
  -6  -2   8 56630.5 2180.99   2
  -6   2   8 52475.4 2073.58   2
  -6  -2   7 1460.99 294.538   2
  -6   2   7 2488.67 381.155   2
  -6  -2   6 268.322 82.4063   2
  -6   2   6-35.6543 117.013   2
  -6  -2   5 2000.24 263.892   2
  -6   2   5 2604.39 865.043   3
  -6  -2   5 2036.76 717.075   3
   6   2  -5 1942.82 247.386   2
   6  -2  -5 1915.24 239.286   1
  -6   2   5 2180.66 273.790   2
   6   2  -4 90574.3 1827.96   2
  -6   2   4 93118.2 5326.61   3
  -6  -2   4 83110.7 5039.98   3
  -6   2   4 90633.5 1829.13   2
   6  -2  -4 86143.6 1752.98   1
  -6   2   3-506.077 484.453   3
  -6  -2   3 102.902 298.367   3
   6   2  -3-27.1133 256.978   1
   6   2  -2 185840. 3651.08   1
  -6   2   2 174735. 7695.88   3
  -6  -2   2 178493. 7743.80   3
  -6   2   1-15.4426 437.508   3
  -6  -2   1 411.818 325.660   3
   6   2  -1 138.476 63.2515   1
  -6  -2   0 52971.4 2298.68   1
  -6   2   0 49740.0 4020.14   3
  -6  -2  -1 191.380 176.337   1
   6   2   1 450.222 79.3011   2
  -6   2  -1 428.078 501.579   3
  -6  -2  -1 543.875 376.322   3
  -6   2  -2 3713.57 1342.19   3
  -6  -2  -2 5575.01 1644.26   3
  -6   2  -3-217.087 672.422   3
  -6  -2  -3 1593.46 1085.61   3
  -6  -3   8 52838.2 2147.56   2
  -6   3   8 54403.8 2147.84   2
  -6  -3   7 89.2842 74.7577   2
  -6   3   7 119.606 137.879   2
  -6  -3   6 140741. 3314.49   2
  -6   3   6 144028. 3285.98   2
   6   3  -5 3778.28 358.463   2
   6   3  -5 3673.59 534.324   1
  -6   3   5 3339.11 833.036   3
  -6  -3   5 3287.79 891.917   3
  -6  -3   5 3312.25 359.734   2
   6  -3  -5 3589.31 323.620   1
  -6   3   5 3651.06 358.059   2
   6   3  -4 75354.0 1631.35   2
   6  -3  -4 65384.1 1430.55   1
  -6   3   4 71752.6 4236.20   3
  -6  -3   4 66021.9 4067.98   3
  -6   3   4 68982.1 1590.10   2
   6   3  -4 67109.6 2860.82   1
   6   3  -3 2806.45 175.253   2
  -6   3   3 3249.10 934.933   3
  -6  -3   3 2883.71 847.173   3
  -6   3   3 2937.16 180.641   2
  -6   3   2 1572.28 687.042   3
  -6  -3   2 1960.82 604.206   3
  -6   3   1-70.4387 286.690   3
  -6  -3   1 19.7095 227.533   3
  -6  -3   0 79138.4 3306.63   1
  -6   3   0 80478.0 4919.60   3
  -6  -3   0 90475.6 5129.97   3
  -6   3  -1 608.864 455.651   3
  -6  -3  -1 925.267 574.574   3
   6   3   1 999.395 138.494   2
  -6  -3  -1 751.230 382.988   1
  -6   3  -2 115940. 6965.09   3
  -6  -3  -2 131680. 7156.93   3
  -6   3  -3 1062.21 750.666   3
  -6  -3  -3 112.187 302.278   3
  -6  -4   8 47726.9 2061.38   2
  -6   4   8 47979.3 2022.75   2
  -6  -4   7 1229.15 309.992   2
  -6   4   7 946.349 224.413   2
  -6  -4   6 972.869 226.974   2
  -6   4   6 202.242 112.576   2
   6   4  -5 677.272 244.236   1
  -6   4   5 612.985 144.251   2
  -6   4   5 945.192 418.012   3
  -6  -4   5 465.219 416.669   3
   6   4  -5 666.493 161.985   2
  -6  -4   5 560.111 139.007   2
  -6   4   4 88027.4 4409.10   3
  -6  -4   4 82127.9 4309.47   3
   6  -4  -4 83534.5 1777.65   1
  -6   4   4 87130.8 1951.57   2
   6   4  -4 87307.3 1934.68   2
  -6  -4   3 323.094 311.205   3
   6   4  -3 583.737 98.3557   2
  -6   4   3 619.127 110.791   2
   6   4  -3 241.007 245.366   1
  -6   4   2 182935. 6673.46   3
  -6  -4   2 190807. 6742.19   3
   6   4  -2 181754. 4461.15   1
   6   4  -2 172442. 2749.67   2
  -6   4   2 171222. 2741.18   2
  -6   4   1 909.618 467.072   3
  -6  -4   1 1127.26 511.832   3
   6   4  -1 980.118 228.690   1
  -6  -4   0 48696.4 2588.42   1
  -6   4   0 48740.9 3620.13   3
  -6  -4   0 57735.9 3823.98   3
   6   4   0 51144.2 1227.13   2
   6   4   0 55899.2 1794.08   1
   6   4   0 54966.8 1132.12   2
  -6   4  -1 702.843 550.645   3
  -6  -4  -1 264.858 351.733   3
   6   4   1 195.358 56.6445   2
  -6  -4  -1 137.403 299.437   1
  -6   4  -2 2893.98 1097.95   3
  -6  -4  -2 3556.89 1208.20   3
  -6   4  -3 1716.36 915.092   3
  -6  -4  -3 3208.78 1190.24   3
  -6  -5   8 41519.8 1984.88   2
  -6   5   8 38764.9 1818.25   2
  -6  -5   7 1917.04 381.710   2
  -6   5   7 2269.30 378.865   2
   6   5  -6 110960. 3571.27   1
  -6  -5   6 113540. 3112.05   2
  -6   5   6 115373. 2938.79   2
   6   5  -5 261.276 87.6905   2
  -6   5   5 337.071 107.991   2
  -6   5   5 424.898 336.374   3
  -6  -5   5 572.665 492.359   3
   6   5  -5 541.435 249.678   1
  -6   5   4 69638.5 3715.64   3
  -6  -5   4 69101.1 3748.01   3
   6   5  -4 59966.1 3271.46   1
   6   5  -4 70868.2 1771.49   2
  -6   5   4 68607.4 1761.40   2
   6   5  -3 854.781 147.680   2
  -6   5   3 895.589 400.806   3
  -6  -5   3 888.228 372.682   3
  -6   5   3 946.120 153.976   2
   6   5  -3 846.418 342.923   1
  -6   5   2 3619.38 257.386   2
   6   5  -2 3440.14 584.953   1
  -6   5   2 4690.69 964.166   3
  -6  -5   2 3457.52 779.333   3
  -6   5   2 3628.88 276.000   2
   6   5  -2 3692.38 260.594   2
   6   5  -1 678.249 104.499   2
  -6   5   1 610.413 102.257   2
  -6   5   1 257.819 211.120   3
  -6  -5   1 1100.77 471.413   3
   6   5  -1 823.318 119.391   2
   6   5  -1 401.428 146.770   1
   6   5   0 120244. 2286.07   2
  -6   5   0 111986. 5400.51   3
  -6  -5   0 121470. 5477.60   3
   6   5   0 118557. 3123.74   1
  -6   5  -1 706.706 624.828   3
  -6  -5  -1 877.973 547.493   3
   6   5   1 48.2217 39.0739   2
  -6   5  -2 116356. 6434.75   3
  -6  -5  -2 123585. 6189.30   3
  -6   5  -3 1803.93 1000.48   3
  -6  -5  -3 3966.19 1168.62   3
  -6  -6   8 37836.4 1947.05   2
  -6   6   8 36021.4 1782.56   2
  -6  -6   7 95.9025 92.5475   2
  -6   6   7 151.415 105.212   2
   6   6  -6 376.465 316.402   1
  -6   6   6 227.533 102.014   2
  -6  -6   6 897.360 241.707   2
   6   6  -5 931.610 347.938   1
  -6   6   5 464.486 415.422   3
  -6  -6   5 1489.07 557.481   3
  -6   6   5 844.610 186.516   2
  -6   6   4 119470. 2664.76   2
  -6   6   4 103378. 4433.04   3
  -6  -6   4 109448. 4634.50   3
   6   6  -4 95876.0 4503.28   1
   6   6  -4 114622. 2574.07   2
  -6   6   3 5025.06 404.311   2
  -6   6   3 5721.68 977.441   3
  -6  -6   3 4413.12 844.569   3
   6   6  -3 4316.10 726.093   1
   6   6  -3 5400.98 407.009   2
  -6   6   2 170032. 5965.52   3
  -6  -6   2 171293. 5944.76   3
   6   6  -2 157760. 5145.50   1
   6   6  -2 178368. 3277.17   2
  -6   6   1 4589.74 913.661   3
  -6  -6   1 4665.24 936.013   3
   6   6  -1 4924.72 647.891   1
  -6   6   0 63345.4 3722.44   3
  -6  -6   0 70869.4 3785.07   3
   6   6   0 69175.4 2244.09   1
  -6   6  -1 2201.51 779.262   3
  -6  -6  -1 2245.27 685.077   3
   6   6   1 1904.01 379.850   1
  -6   6  -2 3890.40 1069.02   3
  -6  -6  -2 5147.56 1214.81   3
  -6   6  -3 584.954 552.210   3
  -6  -6  -3 496.142 602.415   3
  -6   7   7 1665.82 344.870   2
  -6  -7   7 1546.68 378.860   2
   6   7  -7 1498.09 477.126   1
   6   7  -6 119002. 4168.60   1
  -6   7   6 124106. 3280.66   2
  -6   7   5 4178.63 464.702   2
   6   7  -5 3879.07 796.373   1
  -6   7   5 4328.63 848.583   3
  -6  -7   5 3515.20 786.504   3
  -6   7   4 80337.3 2173.32   2
  -6   7   4 76354.0 3592.39   3
  -6  -7   4 78125.6 3709.93   3
   6   7  -4 68014.2 3667.99   1
  -6   7   3 246.403 137.864   3
   6   7  -3 359.660 330.759   1
  -6   7   3 49.2704 46.0239   2
   6   7  -2 2952.23 683.803   1
  -6   7   2 2517.55 663.857   3
  -6  -7   2 2016.45 556.242   3
  -6   7   1 816.080 385.984   3
  -6  -7   1 904.532 377.838   3
   6   7  -1 845.692 301.767   1
  -6   7   0 117348. 5180.48   3
  -6  -7   0 126901. 5195.14   3
   6   7   0 124202. 3761.91   1
  -6   7  -1 6189.50 1212.55   3
  -6  -7  -1 6250.92 1172.44   3
   6   7   1 6813.68 766.172   1
  -6   7  -2 123584. 6216.27   3
  -6  -7  -2 122016. 5643.42   3
  -6   8   7 71.9072 211.698   2
   6   8  -6 420.747 280.815   1
  -6   8   6 450.441 203.092   2
  -6   8   5 2053.25 349.867   2
   6   8  -5 1267.90 436.361   1
  -6   8   4 90592.2 2520.87   2
  -6   8   4 85525.9 3745.16   3
  -6  -8   4 87238.5 3856.12   3
   6   8  -4 83752.3 4010.24   1
  -6   8   3 6251.33 983.261   3
  -6  -8   3 5821.47 934.397   3
   6   8  -3 5476.87 845.314   1
  -6   8   2 161530. 5517.77   3
  -6  -8   2 171624. 5667.50   3
   6   8  -2 176860. 5543.46   1
  -6   8   1 3870.44 807.193   3
  -6  -8   1 5312.77 916.569   3
   6   8  -1 3056.07 606.716   1
  -6   8   0 50150.2 3184.38   3
  -6  -8   0 49446.3 3037.79   3
   6   8   0 51845.8 1743.54   2
   6   8   0 48570.3 2430.68   1
  -6   8  -1 711.049 388.973   3
  -6  -8  -1 942.870 530.592   3
   6   8   1 965.364 320.588   1
  -6   8  -2 5936.12 1321.61   3
  -6  -8  -2 5243.09 1084.85   3
  -6   9   6 101715. 3141.44   2
   6   9  -6 96853.4 4348.95   1
  -6   9   5 11357.6 895.780   2
   6   9  -5 8932.28 1453.60   1
  -6   9   4 45064.4 1814.24   2
  -6   9   4 45397.6 2620.96   3
  -6  -9   4 45703.2 2706.57   3
   6   9  -4 41516.5 2713.44   1
  -6   9   3 1406.07 441.292   3
  -6  -9   3 1523.99 472.695   3
   6   9  -3 1073.94 356.936   1
   6   9  -2 3006.44 663.918   1
  -6   9   2 3494.68 716.520   3
  -6  -9   2 3553.84 713.539   3
  -6   9   1 647.479 296.460   3
  -6  -9   1 705.529 256.579   3
   6   9  -1 80.8828 249.586   1
  -6   9   0 75046.3 3795.50   3
  -6  -9   0 74227.9 3633.19   3
   6   9   0 67439.1 3211.83   1
  -6   9  -1 8756.02 1408.90   3
  -6  -9  -1 7998.69 1263.22   3
   6   9   1 8014.25 1000.43   1
  -6   9  -2 92281.1 5035.54   3
  -6  -9  -2 91054.3 4601.47   3
   6  10  -5 653.240 319.532   1
  -6  10   5 1405.47 329.340   2
  -6  10   4 55956.3 2218.63   2
  -6  10   4 51412.4 2734.94   3
  -6 -10   4 55252.3 2918.20   3
   6  10  -4 52434.1 2983.21   1
  -6  10   3 9633.22 1112.83   3
  -6 -10   3 9691.65 1144.60   3
   6  10  -3 9449.43 1115.35   1
  -6  10   2 113821. 4271.58   3
  -6 -10   2 115946. 4335.48   3
   6  10  -2 118020. 4307.30   1
   6  10  -1 11099.2 1389.78   1
  -6  10   1 8672.12 1113.92   3
  -6 -10   1 10291.5 1212.50   3
  -6  10   0 31226.4 2330.25   3
  -6 -10   0 32221.1 2269.58   3
   6  10   0 31893.3 2361.76   1
  -6  10  -1 606.885 445.202   3
  -6 -10  -1 366.478 329.231   3
   6  10   1 812.857 363.391   1
  -6  10  -2 3713.11 1103.22   3
  -6 -10  -2 1689.29 589.861   3
   6  11  -4 31038.5 2221.63   1
   6  11  -3 859.530 360.177   1
   6  11  -2 3085.90 645.143   1
  -6 -11   2 1603.09 470.447   3
   6  11  -1 3973.62 808.102   1
   6  11   0 43944.1 3071.71   1
  -7   0   6 81989.0 6897.05   3
  -7   0   5 1427.40 1037.42   3
  -7   0   4 550.891 679.897   3
  -7   0   3 1004.52 1232.93   3
  -7   0   2 108871. 7761.90   3
  -7   0   1 208.722 514.501   3
  -7   0   0 202839. 10566.6   3
  -7   0  -1-1227.64 1073.21   3
  -7   1   6 69874.1 5563.27   3
  -7  -1   6 55530.7 4954.24   3
   7   1  -5 185.207 182.236   1
  -7  -1   5-640.829 729.226   3
  -7   1   4 147497. 8113.59   3
   7   1  -4 134625. 3922.34   1
  -7   1   3 454.352 422.200   3
  -7  -1   3 284.773 392.334   3
   7   1  -3 1075.39 150.805   1
  -7   1   2 71386.5 5467.10   3
  -7  -1   2 76433.7 5792.35   3
  -7   1   1 1446.68 773.564   3
  -7  -1   1 1024.01 687.442   3
  -7   1   0 3282.33 1280.97   3
  -7  -1   0 2724.99 1039.76   3
  -7   1  -1-433.466 497.112   3
  -7  -1  -1 2180.86 1085.97   3
   7   2  -6 59149.5 2357.73   1
  -7   2   6 60895.0 4747.69   3
  -7  -2   6 53974.0 4549.18   3
   7   2  -5 99.7389 277.134   1
  -7   2   5 90.5709 353.959   3
  -7  -2   5 126.820 331.796   3
  -7   2   4-870.490 628.995   3
  -7  -2   4 433.178 396.493   3
   7   2  -3 2516.95 312.559   1
  -7   2   3 3390.03 1046.00   3
  -7  -2   3 2734.63 892.425   3
  -7   2   2 73183.3 5022.28   3
   7   2  -2 79376.0 1773.67   1
  -7   2   1 6823.04 1500.19   3
  -7  -2   1 8924.14 1710.67   3
  -7   2   0 138583. 7503.02   3
  -7  -2   0 160645. 7972.02   3
  -7   2  -1 210.992 240.432   3
  -7  -2  -1-80.1496 287.409   3
   7   3  -6 50382.2 2303.87   1
  -7   3   6 52311.4 4039.89   3
  -7  -3   6 46798.5 3887.33   3
   7   3  -5 1698.03 482.812   1
  -7   3   5 2571.65 897.353   3
  -7  -3   5 2280.00 812.935   3
  -7   3   4 171488. 7480.86   3
  -7  -3   4 158254. 7186.39   3
  -7   3   3 1714.65 757.864   3
  -7  -3   3 1186.68 667.355   3
  -7   3   2 69751.3 4522.84   3
  -7  -3   2 78024.6 4909.03   3
  -7   3   1 1223.35 573.353   3
  -7  -3   1 1745.89 861.789   3
  -7   3   0 899.196 629.179   3
  -7  -3   0 1415.83 542.704   3
  -7   3  -1 2626.96 1034.00   3
  -7  -3  -1 2116.56 917.885   3
   7   4  -7 508.200 306.750   1
   7   4  -6 54850.0 2592.39   1
  -7   4   6 62225.3 4146.06   3
  -7  -4   6 58729.2 4132.14   3
  -7   4   5 668.017 519.764   3
  -7  -4   5 423.292 561.546   3
   7   4  -5-440.481 457.542   1
  -7   4   4 354.362 211.641   3
  -7  -4   4-62.8332 309.281   3
   7   4  -4 57.3294 197.400   1
   7   4  -3 2180.36 394.299   1
  -7   4   3 2309.96 660.544   3
  -7  -4   3 1614.30 558.673   3
   7   4  -2 69076.3 2161.88   1
  -7   4   2 64123.2 4064.51   3
  -7  -4   2 71835.5 4378.19   3
  -7   4   1 461.694 464.777   3
  -7  -4   1 527.344 221.242   3
   7   4  -1 681.396 176.710   1
  -7   4   0 115938. 6154.24   3
  -7  -4   0 126536. 6202.75   3
  -7   4  -1 1061.11 610.351   3
  -7  -4  -1-51.7125 363.303   3
   7   5  -7 788.519 335.045   1
   7   5  -6 45100.7 2494.80   1
  -7   5   5 2862.66 768.046   3
  -7  -5   5 3366.05 892.595   3
   7   5  -5 2514.32 712.915   1
  -7   5   4 128131. 5722.00   3
  -7  -5   4 142666. 6005.48   3
   7   5  -4 133165. 4729.23   1
   7   5  -3 4995.76 748.497   1
  -7   5   3 4786.26 1067.66   3
  -7  -5   3 6481.44 1224.26   3
   7   5  -2 60188.8 2243.66   1
  -7   5   2 55038.0 3617.82   3
  -7  -5   2 61532.0 3810.84   3
  -7   5   1 606.568 348.903   3
  -7  -5   1-25.0431 175.626   3
   7   5  -1 317.050 119.274   1
  -7   5   0 384.825 569.192   3
  -7  -5   0 757.949 548.785   3
  -7   5  -1 916.607 661.426   3
  -7  -5  -1 599.707 348.544   3
   7   6  -7 2706.20 599.867   1
   7   6  -6 75791.6 3592.68   1
   7   6  -5 130.989 499.209   1
  -7   6   5 494.929 375.727   3
  -7  -6   5 890.556 441.170   3
  -7   6   4 590.981 323.309   3
  -7  -6   4 513.721 418.357   3
   7   6  -4 316.196 251.734   1
   7   6  -3 1092.29 372.235   1
  -7   6   3 871.509 438.853   3
  -7  -6   3 1155.61 497.227   3
   7   6  -2 67931.2 2700.87   1
  -7   6   2 70667.6 3955.13   3
  -7  -6   2 72982.1 3986.26   3
  -7   6   1 3553.85 850.671   3
  -7  -6   1 3914.76 881.916   3
   7   6  -1 4339.50 569.164   1
  -7  -6   0 122975. 5661.73   3
   7   6   0 126010. 3447.39   1
  -7   6  -1 5266.00 1293.77   3
  -7  -6  -1 6518.90 1346.28   3
   7   7  -7 787.458 355.300   1
   7   7  -6 50294.8 3103.46   1
   7   7  -5 3030.61 697.025   1
  -7   7   5 4505.72 936.943   3
  -7  -7   5 3217.93 883.713   3
  -7   7   4 132590. 5352.25   3
  -7  -7   4 136152. 5463.67   3
   7   7  -4 136577. 4730.77   1
   7   7  -3 3948.93 783.430   1
  -7   7   3 2813.58 718.794   3
  -7  -7   3 3548.08 777.789   3
   7   7  -2 62935.7 2909.79   1
  -7   7   2 66758.9 3694.70   3
  -7  -7   2 73485.4 3835.60   3
  -7   7   1 2260.16 675.464   3
  -7  -7   1 1547.57 520.858   3
   7   7  -1 1701.67 405.033   1
  -7   7   0-154.323 254.980   3
  -7  -7   0-178.736 398.907   3
   7   7   0 354.794 213.198   1
  -7   7  -1 1330.17 634.175   3
  -7  -7  -1 82.9431 218.969   3
   7   8  -6 50071.5 3410.16   1
   7   8  -5 1006.40 434.912   1
  -7   8   5 1224.48 339.124   3
  -7  -8   5 1441.46 530.031   3
  -7   8   4-337.765 280.953   3
  -7  -8   4 159.758 175.655   3
   7   8  -3-10.1018 102.660   1
  -7   8   3 145.238 162.508   3
  -7  -8   3 242.329 230.338   3
   7   8  -2 45242.5 2702.40   1
  -7   8   2 50169.0 3114.32   3
  -7   8   1 8868.26 1353.66   3
  -7  -8   1 8433.69 1295.15   3
   7   8  -1 7687.78 946.593   1
  -7   8   0 85493.6 4564.90   3
  -7  -8   0 87040.8 4411.45   3
   7   8   0 86488.4 3213.96   1
  -7   8  -1 2439.16 780.904   3
  -7  -8  -1 3262.50 854.889   3
  -7   9   5 6424.29 1026.03   3
  -7  -9   5 8584.79 1260.96   3
   7   9  -5 7372.30 1125.77   1
  -7   9   4 100969. 4329.90   3
  -7  -9   4 98918.4 4348.71   3
   7   9  -4 101551. 4009.81   1
   7   9  -3 9198.55 1122.61   1
  -7   9   3 8004.46 1185.91   3
  -7  -9   3 9424.57 1301.16   3
   7   9  -2 53719.0 3196.49   1
  -7   9   2 52319.6 3199.51   3
  -7  -9   2 52817.6 3155.30   3
  -7   9   1 2228.36 613.049   3
  -7  -9   1 1491.71 524.995   3
   7   9  -1 1034.17 366.090   1
  -7   9   0 499.968 340.039   3
  -7  -9   0 230.699 217.343   3
   7   9   0 186.323 222.705   1
   7  10  -4 369.922 215.599   1
  -7  10   4 278.960 122.476   3
  -7 -10   4 727.830 255.832   3
   7  10  -3 947.647 387.720   1
  -7  10   3 448.020 351.822   3
  -7 -10   3 1329.57 496.597   3
   7  10  -2 42846.3 2734.73   1
  -7  10   2 39087.4 2638.19   3
  -7 -10   2 41183.5 2665.34   3
  -7  10   1 3861.55 820.325   3
  -7 -10   1 4611.39 892.518   3
   7  10  -1 4426.28 871.506   1
  -8   0   5-1004.74 1158.48   3
  -8   0   4 84523.9 7506.89   3
  -8   0   3-408.143 601.119   3
  -8   0   2 2672.15 1285.86   3
  -8   0   1 1169.91 865.234   3
  -8   1   5 1037.03 822.501   3
  -8  -1   5 1201.56 1013.68   3
  -8   1   4 43830.4 4700.27   3
  -8  -1   4 36588.9 4293.20   3
  -8   1   3 16.4932 561.130   3
  -8  -1   3-784.600 748.640   3
  -8   1   2 124321. 7564.08   3
  -8  -1   2 148242. 8330.63   3
  -8   1   1-770.221 745.779   3
  -8  -1   1-422.650 682.066   3
  -8   2   4 93865.0 6297.72   3
  -8  -2   4 87722.8 5990.03   3
  -8   2   3 38.2099 454.387   3
  -8  -2   3-1082.30 899.948   3
  -8   2   2 3021.64 1002.90   3
  -8  -2   2 2992.51 1107.65   3
  -8   2   1 686.512 590.275   3
  -8  -2   1 670.415 579.341   3
  -8   3   4 51404.6 4238.56   3
  -8  -3   4 44117.4 3883.34   3
  -8   3   3 1205.68 392.761   3
  -8  -3   3 1988.18 663.312   3
  -8   3   2 98189.2 5790.62   3
  -8  -3   2 121776. 6482.74   3
  -8   3   1 1360.55 668.744   3
  -8  -3   1 1425.39 648.264   3
  -8   4   4 76318.4 4900.58   3
  -8  -4   4 69582.6 4606.11   3
  -8   4   3 1153.62 565.297   3
  -8  -4   3-40.1158 520.205   3
  -8   4   2 1247.63 612.341   3
  -8  -4   2 3359.19 1007.84   3
  -8   5   4 35765.9 3143.49   3
  -8  -5   4 34281.8 3050.34   3
  -8   5   3 1350.83 629.739   3
  -8  -5   3 102.737 347.492   3
  -8   5   2 92480.3 5117.28   3
  -8  -5   2 98735.6 5281.64   3
  -8   6   4 52458.5 3701.65   3
  -8   6   3 3558.84 945.983   3
  -8  -6   3 2923.73 853.950   3
  -8   6   2 175.258 416.528   3
  -8  -6   2 712.659 386.834   3
  -8   7   3 2354.91 649.662   3
   0   0   0    0.00    0.00   0
TITL Kristall_2 in P2(1)/c
REM P2(1)/c (#14 in standard setting)
CELL 0.71073   6.865560  12.642819   7.093143  90.0000 110.5792  90.0000
ZERR    4.00   0.000515   0.000798   0.000544   0.0000   0.0082   0.0000
LATT  1
SYMM -x, y+1/2,-z+1/2
SFAC H N O Pt
UNIT 24.00 16.00 16.00 4.00
TREF
HKLF 4
END
;
_shelx_hkl_checksum     71879
_shelx_res_file
;
TITL kristall_2 in P21/c
CELL  0.71073   6.8656  12.6428   7.0931   90.000  110.579   90.000
ZERR     4.00   0.0005   0.0008   0.0005    0.000    0.008    0.000
LATT   1
SYMM  - X, 1/2 + Y, 1/2 - Z
SFAC  N    O    PT   H
UNIT  16   16   4    24
MERG   2
FMAP   2
PLAN   20
ACTA
SHEL 999 0.83
TEMP -100
BOND   $H
CONF
L.S.  30
SIZE 0.02 0.12 0.20
HTAB
MPLA 5 Pt N1 N2 N3 N4
MPLA N1 O1 O2
MPLA 5 Pt N1 N2 N3 N4
MPLA N2 O3 O4
MPLA N1 O1 O2
EQIV $1 x, -y+1/2, z-1/2
EQIV $2 x-1, -y+1/2, z-1/2
EQIV $3  x, -y+1/2, z+1/2
EQIV $4  x-1, y, z
EQIV $5 x+1, -y+1/2, z+1/2
EQIV $6 -x+1, y+1/2, -z+1/2
HTAB N3 O3_$1
HTAB N3 O1_$2
HTAB N3 O4_$3
HTAB N3 O1_$4
HTAB N3 O3_$6
HTAB N4 O4_$5
HTAB N4 O1_$3
HTAB N4 O3_$6
HTAB N4 O2_$1
WGHT    0.022200
EXTI    0.002380
FVAR       2.64674
PART 0
PT    3    0.642008    0.245218    0.184797    11.00000    0.00787    0.00841 =
         0.00881    0.00083    0.00287    0.00001
O2    2    0.942482    0.083785    0.354968    11.00000    0.01889    0.01789 =
         0.02665    0.00977    0.00689    0.00677
O1    2    1.042771    0.196436    0.185793    11.00000    0.01414    0.03012 =
         0.02943    0.00970    0.01192    0.00239
O3    2    0.494113    0.054566    0.297560    11.00000    0.02523    0.01281 =
         0.01875    0.00288    0.01050   -0.00333
O4    2    0.327837    0.094375   -0.011237    11.00000    0.01840    0.02985 =
         0.01450   -0.00592    0.00284   -0.00994
N1    1    0.906621    0.164003    0.249388    11.00000    0.00945    0.01112 =
         0.01325   -0.00129    0.00468   -0.00160
N2    1    0.469886    0.114116    0.152355    11.00000    0.01475    0.01255 =
         0.01530   -0.00251    0.00784   -0.00155
N3    1    0.373452    0.330338    0.114164    11.00000    0.01105    0.01366 =
         0.01366    0.00196    0.00424    0.00057
AFIX 137
H3A   4    0.340852    0.358018   -0.011612    11.00000   -1.50000
H3B   4    0.391073    0.383686    0.204791    11.00000   -1.50000
H3C   4    0.268600    0.287291    0.117796    11.00000   -1.50000
AFIX   0
N4    1    0.811722    0.382278    0.222596    11.00000    0.01098    0.01557 =
         0.01496    0.00039    0.00469   -0.00171
AFIX 137
H4A   4    0.937149    0.373177    0.322525    11.00000   -1.50000
H4B   4    0.741502    0.435803    0.256224    11.00000   -1.50000
H4C   4    0.831762    0.398621    0.105798    11.00000   -1.50000
AFIX   0
HKLF 4
REM  kristall_2 in P21/c
REM R1 =  0.0182 for     972 Fo > 4sig(Fo)  and  0.0207 for all    1061 data
REM     85 parameters refined using      0 restraints
END
WGHT      0.0200      0.0000
REM Instructions for potential hydrogen bonds
HTAB N3 O1_$2
HTAB N3 O3_$1
HTAB N3 O3_$6
HTAB N3 O4_$3
HTAB N3 O1_$4
HTAB N4 O1_$3
HTAB N4 O4_$5
HTAB N4 O3_$6
HTAB N4 O2_$1
HTAB N4 O3_$1
REM Highest difference peak  1.021,  deepest hole -0.916,  1-sigma level  0.211
Q1    1   0.6455  0.2554  0.4304  11.00000  0.05    1.02
Q2    1   0.6278  0.2453  0.3335  11.00000  0.05    1.02
Q3    1   0.7794  0.2562  0.2007  11.00000  0.05    0.98
Q4    1   0.5008  0.2416  0.1670  11.00000  0.05    0.73
Q5    1   0.1443  0.3648  0.2274  11.00000  0.05    0.68
Q6    1   0.7573  0.2068  0.2548  11.00000  0.05    0.66
Q7    1   0.7809  0.1866  0.0985  11.00000  0.05    0.63
Q8    1   0.5546  0.2990  0.0851  11.00000  0.05    0.63
Q9    1   0.9946  0.0774  0.5530  11.00000  0.05    0.58
Q10   1   0.3239  0.1085  0.2451  11.00000  0.05    0.58
Q11   1   0.3338  0.3427  0.2319  11.00000  0.05    0.57
Q12   1   0.5338  0.2045  0.0865  11.00000  0.05    0.57
Q13   1   0.8535  0.3770  0.4167  11.00000  0.05    0.57
Q14   1   0.5067  0.3028  0.2460  11.00000  0.05    0.56
Q15   1   0.3867  0.1007  0.0716  11.00000  0.05    0.56
Q16   1   0.3943  0.3979  0.1076  11.00000  0.05    0.56
Q17   1   0.5566  0.3750  0.1609  11.00000  0.05    0.56
Q18   1   0.4770  0.2777 -0.1053  11.00000  0.05    0.53
Q19   1   0.9742  0.3802  0.1641  11.00000  0.05    0.52
Q20   1   0.4999  0.1953  0.2442  11.00000  0.05    0.52
;
_shelx_res_checksum     73293
_shelxl_version_number     2014/6
