# Supplementary material for: Crystal structure of cis-diamminebis(nitrito-κN)platinum(II)
Source: Acta Crystallogr E Crystallogr Commun. 2015 Mar 14;71(Pt 4):366–70. doi: 10.1107/S2056989015004879 (PMC4438797; doi:10.1107/S2056989015004879)
Supplement: Supplementary file 2 [file e-71-00366-Isup2.hkl]

#
# h,k,l, Fc-squared, Fo-squared, sigma(Fo-squared), status flag
#
data_I
_shelx_title ' kristall_2 in P21/c'
_shelx_refln_list_code          4
_shelx_F_calc_maximum      318.74
_exptl_crystal_F_000       576.00
_reflns_d_resolution_high  0.8301

loop_
 _space_group_symop_operation_xyz
 'x, y, z'
 '-x, y+1/2, -z+1/2'
 '-x, -y, -z'
 'x, -y-1/2, z-1/2'

_cell_length_a     6.8656
_cell_length_b    12.6428
_cell_length_c     7.0931
_cell_angle_alpha  90.000
_cell_angle_beta  110.579
_cell_angle_gamma  90.000

_shelx_F_squared_multiplier     1.000

loop_
 _refln_index_h
 _refln_index_k
 _refln_index_l
 _refln_F_squared_calc
 _refln_F_squared_meas
 _refln_F_squared_sigma
 _refln_observed_status
   2   0   0         48.41         95.75        16.83 o
   3   0   0      49315.36      46297.26       555.13 o
   4   0   0      35977.63      32897.21       663.00 o
   5   0   0       1021.25        995.74        87.63 o
   6   0   0      11737.76      11862.04       899.08 o
   7   0   0      27883.34      29434.54      1533.35 o
   1   1   0      47173.50      45592.31      2485.79 o
   2   1   0      39998.01      39465.30       378.16 o
   3   1   0       9761.05       9561.22        96.61 o
   4   1   0       6458.41       5995.65       144.16 o
   5   1   0      32935.21      32877.50       574.77 o
   6   1   0      16311.36      18271.94       420.74 o
   7   1   0        170.84        424.68       115.25 o
   1   2   0      20382.60      23798.68       365.20 o
   2   2   0       3606.09       3540.27        64.33 o
   3   2   0      53775.27      51195.80      1321.00 o
   4   2   0      41695.11      41212.94       344.81 o
   5   2   0       3174.54       2845.85       111.44 o
   6   2   0       7735.62       7492.09       286.34 o
   7   2   0      19577.24      21625.18      1592.86 o
   1   3   0      41749.16      46319.02       664.44 o
   2   3   0      94523.73     102942.33      2774.64 o
   3   3   0       8817.24       8804.11       286.43 o
   4   3   0       6067.98       5956.03       269.19 o
   5   3   0      35562.41      35655.98      1043.56 o
   6   3   0      11580.95      11829.78       444.13 o
   7   3   0         22.27        167.96        58.66 o
   0   4   0      32601.65      30492.63       679.67 o
   1   4   0      25521.02      27736.49       276.50 o
   2   4   0       2665.02       2770.70        72.89 o
   3   4   0      40281.18      41008.96      1162.24 o
   4   4   0      30099.98      28563.11       958.72 o
   5   4   0       2122.22       2157.01        55.94 o
   6   4   0       7697.87       7660.42       214.08 o
   7   4   0      16634.32      17499.90       763.68 o
   1   5   0      35938.55      38283.16       437.81 o
   2   5   0      62376.89      65175.33       679.05 o
   3   5   0      10152.98      10510.74       281.18 o
   4   5   0       6734.19       6670.34       140.83 o
   5   5   0      26624.44      26072.58       347.18 o
   6   5   0      16236.86      17182.79       239.88 o
   7   5   0         20.07         82.05        56.40 o
   0   6   0      64334.50      65522.59      5870.54 o
   1   6   0      24667.93      24800.51       289.08 o
   2   6   0       1960.53       1919.42        64.76 o
   3   6   0      30857.60      32680.18       372.73 o
   4   6   0      22497.85      22780.46       362.04 o
   5   6   0       1132.16       1098.55        49.37 o
   6   6   0       9727.68       9821.18       281.27 o
   7   6   0      16997.83      18041.59       424.30 o
   1   7   0      30171.40      28851.24       903.83 o
   2   7   0      36248.60      37289.86       508.76 o
   3   7   0       7792.13       7979.25       141.32 o
   4   7   0       4728.81       4906.25       101.60 o
   5   7   0      23069.83      22923.10       621.42 o
   6   7   0      18247.20      17783.29       379.00 o
   0   8   0      34275.80      34429.72      1079.87 o
   1   8   0      17903.79      18403.34       378.87 o
   2   8   0       4001.55       4130.17        90.99 o
   3   8   0      21823.67      21920.21       252.52 o
   4   8   0      22572.51      23168.58       307.98 o
   5   8   0       1965.96       2019.80        69.10 o
   6   8   0       7198.09       7237.85       170.70 o
   1   9   0      24141.75      24957.55       385.80 o
   2   9   0      32889.87      33764.16       402.94 o
   3   9   0       5540.12       5622.06       122.22 o
   4   9   0       4523.99       4632.24       115.72 o
   5   9   0      20450.29      18654.55       521.48 o
   6   9   0      11069.43      10330.17       335.74 o
   0  10   0      26935.95      27552.93       684.36 o
   1  10   0      14784.28      14914.11       361.03 o
   2  10   0       1071.58       1114.85        58.53 o
   3  10   0      16545.41      16899.07       309.50 o
   4  10   0      18714.41      19128.99       290.65 o
   5  10   0        775.76        789.77        71.95 o
   1  11   0      15805.90      15737.07       366.06 o
   2  11   0      20590.06      21059.85       874.86 o
   3  11   0       6201.23       6323.66       151.63 o
   4  11   0       5021.38       5067.77       133.66 o
   5  11   0      11660.85      11669.74       297.46 o
   0  12   0      24205.66      23711.82       676.62 o
   1  12   0       7165.01       7191.24       238.65 o
   2  12   0       1033.75       1161.27        91.54 o
   3  12   0      19509.36      20759.96       443.99 o
   4  12   0      17566.95      18803.65       423.50 o
   1  13   0      10469.15      10345.51       303.48 o
   2  13   0      13533.13      14303.99       359.95 o
   3  13   0       3825.65       3974.59       178.52 o
   4  13   0       2691.51       3027.95       252.42 o
   0  14   0      19090.69      19442.37       622.73 o
   1  14   0       7356.24       7611.50       257.96 o
   2  14   0        719.43        788.54        81.07 o
   3  14   0      10484.38      11219.87       321.95 o
   1  15   0       8350.73       8776.37       287.03 o
  -8   1   1          0.99        -71.85        71.85 o
  -7   1   1        186.82        174.59        73.36 o
  -6   1   1          0.20         17.64        47.79 o
  -5   1   1          2.01         23.88         8.12 o
  -4   1   1        930.26       1046.38        56.16 o
  -3   1   1         71.40         94.66        58.87 o
  -2   1   1         48.22         54.16        11.32 o
  -1   1   1        429.69        499.40        27.75 o
   0   1   1          5.28         34.61         8.84 o
   1   1   1        280.06        263.05        15.77 o
   2   1   1        287.37        323.10        13.21 o
   3   1   1        828.04        833.61        20.59 o
   4   1   1        482.79        503.76        17.04 o
   5   1   1        137.54        128.14        11.81 o
   6   1   1        188.71        185.92        26.49 o
   7   1   1         77.73         55.31       186.61 o
  -7   2   1        867.38       1124.99       161.10 o
  -6   2   1         20.92         23.06        15.15 o
  -5   2   1       1563.17       1585.39        86.97 o
  -4   2   1          9.35         12.11         3.15 o
  -3   2   1         18.94         21.53         7.94 o
  -2   2   1       3405.34       3573.74       111.74 o
  -1   2   1        127.65        185.67        13.09 o
   0   2   1       3400.02       3582.04        69.89 o
   1   2   1        382.14        396.71        21.84 o
   2   2   1       5536.07       5440.73        64.17 o
   3   2   1         93.49         91.02         7.80 o
   4   2   1        256.78        247.23        22.82 o
   5   2   1        131.88        137.74        11.13 o
   6   2   1         58.42         59.00        10.04 o
   7   2   1          2.27         11.19        26.33 o
  -7   3   1        199.99        204.46        68.15 o
  -6   3   1          1.61         -2.88        25.44 o
  -5   3   1        329.86        337.58        22.19 o
  -4   3   1         57.81         65.12         7.30 o
  -3   3   1        309.96        346.46        23.33 o
  -2   3   1       2220.84       2377.40        50.42 o
  -1   3   1        463.94        510.79        17.24 o
   0   3   1        134.20        159.66        15.87 o
   1   3   1        532.21        543.78        30.06 o
   2   3   1        346.46        374.33        18.54 o
   3   3   1        333.94        335.86        15.94 o
   4   3   1        374.11        367.24        17.39 o
   5   3   1        817.65        843.49        27.94 o
   6   3   1        117.88        132.92        17.47 o
   7   3   1        323.98        336.46        98.01 o
  -7   4   1         96.05         85.31        18.90 o
  -6   4   1        149.12        141.81        27.21 o
  -5   4   1         55.74         57.66         7.78 o
  -4   4   1        233.61        227.57        18.49 o
  -3   4   1       2358.82       2351.79        54.93 o
  -2   4   1       2791.30       2873.17        57.33 o
  -1   4   1       5267.44       5654.29       115.12 o
   0   4   1        340.50        313.50        27.09 o
   1   4   1         41.10         58.41        12.83 o
   2   4   1         94.48        101.08        12.86 o
   3   4   1        369.24        348.72        29.19 o
   4   4   1       1417.34       1389.38        50.38 o
   5   4   1        511.32        508.74        20.99 o
   6   4   1         46.62         32.56        13.08 o
   7   4   1        108.38         51.90        79.43 o
  -7   5   1         24.22         35.84        23.47 o
  -6   5   1         97.89         93.88        14.18 o
  -5   5   1       1993.71       1928.98        54.55 o
  -4   5   1        173.45        192.95        19.25 o
  -3   5   1          1.31         -0.33         6.49 o
  -2   5   1       2674.94       2878.97        59.67 o
  -1   5   1        155.14        170.00        17.38 o
   0   5   1         10.27         10.35         7.78 o
   1   5   1       4509.64       4575.53       102.40 o
   2   5   1        709.65        748.69        48.49 o
   3   5   1         81.20         99.37        15.40 o
   4   5   1        279.98        245.77        26.53 o
   5   5   1        548.18        556.00        22.79 o
   6   5   1         45.84         19.52        47.10 o
  -7   6   1        615.87        583.00        59.53 o
  -6   6   1        664.28        682.89        65.72 o
  -5   6   1          5.45         16.94         8.99 o
  -4   6   1        405.26        398.93        21.45 o
  -3   6   1        789.23        817.43        46.13 o
  -2   6   1        582.26        634.92        28.71 o
  -1   6   1        157.19        183.12        17.01 o
   0   6   1       4883.63       5326.79       141.93 o
   1   6   1       1079.50       1028.59        54.75 o
   2   6   1        489.61        524.10        36.91 o
   3   6   1        338.17        338.45        23.46 o
   4   6   1        521.61        520.01        30.20 o
   5   6   1        528.45        520.40        28.90 o
   6   6   1        258.40        290.01        43.63 o
  -7   7   1        215.63        255.67        41.26 o
  -6   7   1        133.71        122.05        28.73 o
  -5   7   1       1501.39       1497.49        62.50 o
  -4   7   1        961.81        929.54        38.50 o
  -3   7   1        256.62        240.57        22.37 o
  -2   7   1        516.55        482.41        35.13 o
  -1   7   1       2435.87       2265.93        77.99 o
   0   7   1        437.24        416.38        19.48 o
   1   7   1        237.32        282.43        34.12 o
   2   7   1       2428.65       2394.26        74.97 o
   3   7   1       1179.16       1240.73        50.38 o
   4   7   1        138.48        144.08        26.02 o
   5   7   1        492.42        504.06        29.53 o
   6   7   1       1028.06        936.85        80.98 o
  -6   8   1        654.98        569.11        79.82 o
  -5   8   1          7.76         11.57         6.74 o
  -4   8   1       1258.59       1214.22        49.54 o
  -3   8   1       2346.68       2261.21        85.64 o
  -2   8   1         92.50         90.52        11.72 o
  -1   8   1        959.61        895.66       100.74 o
   0   8   1       2273.42       2369.03       108.12 o
   1   8   1        608.39        619.19        42.25 o
   2   8   1         75.22         53.30        13.23 o
   3   8   1       2261.92       2140.45        81.83 o
   4   8   1        735.03        741.28        45.42 o
   5   8   1        663.26        685.04        51.00 o
   6   8   1        131.06        124.71        32.01 o
  -6   9   1        123.29         66.56        27.12 o
  -5   9   1       1193.91       1219.66        67.81 o
  -4   9   1       1400.28       1293.52        52.54 o
  -3   9   1        183.02        158.15        18.06 o
  -2   9   1       2945.04       2814.31        97.27 o
  -1   9   1       2473.22       2239.57        91.45 o
   0   9   1       1574.32       1567.88       109.22 o
   1   9   1        105.46        107.27        15.97 o
   2   9   1       2593.25       2532.74        83.61 o
   3   9   1        717.93        670.96        44.86 o
   4   9   1          2.50         -9.59         9.59 o
   5   9   1       1130.70       1155.08        92.21 o
  -6  10   1       1443.96       1421.96       100.92 o
  -5  10   1          6.71         -7.11        11.34 o
  -4  10   1        486.04        546.98        52.69 o
  -3  10   1       2935.67       2942.61       109.74 o
  -2  10   1        693.72        707.19        56.00 o
  -1  10   1       1281.31       1377.99        81.91 o
   0  10   1       1203.09       1200.07       120.32 o
   1  10   1       4411.37       4570.06       334.13 o
   2  10   1          8.96         18.62         7.94 o
   3  10   1       1181.14       1156.36        67.73 o
   4  10   1       2639.71       2640.96       120.39 o
   5  10   1        628.28        638.98        69.52 o
  -5  11   1       2296.13       2396.31       115.45 o
  -4  11   1       1323.69       1307.95        64.04 o
  -3  11   1         10.26         42.27        11.43 o
  -2  11   1       2376.14       2421.26       106.29 o
  -1  11   1       1702.17       1864.19       120.69 o
   0  11   1        404.47        379.11        56.31 o
   1  11   1        537.28        597.77        74.07 o
   2  11   1       2390.99       2400.24        74.52 o
   3  11   1        980.92        997.26        59.06 o
   4  11   1         10.91          5.49         8.51 o
  -5  12   1         52.45         25.84        22.02 o
  -4  12   1       1000.91        995.81        87.66 o
  -3  12   1       2137.76       2277.52       131.22 o
  -2  12   1       1381.06       1359.08       101.55 o
  -1  12   1        193.71        208.87        40.39 o
   0  12   1       3039.22       3077.19       161.50 o
   1  12   1       3416.16       3377.52       172.93 o
   2  12   1         97.49        100.56        29.66 o
   3  12   1        616.02        508.33        98.16 o
   4  12   1       2576.12       2891.97       288.61 o
  -4  13   1       1738.35       1737.14       180.16 o
  -3  13   1        191.83        227.37        44.30 o
  -2  13   1        803.16        839.50        80.49 o
  -1  13   1       4415.54       4585.06       197.42 o
   0  13   1        254.19        348.63        54.82 o
   1  13   1       1197.93       1279.84       106.34 o
   2  13   1       2460.94       2628.26       154.53 o
   3  13   1       2329.56       3001.61       530.40 o
  -3  14   1       2954.19       2854.86       170.97 o
  -2  14   1       1748.48       1751.36       120.13 o
  -1  14   1          8.13         41.56        44.03 o
   0  14   1       2513.31       2724.60       155.37 o
   1  14   1       1136.38       1234.49       105.25 o
   2  14   1         18.72         66.25        38.24 o
  -1  15   1       3841.36       3955.34       188.37 o
   0  15   1        504.18        573.62        71.99 o
  -8   0   2        288.91        381.51       183.59 o
  -7   0   2      15615.08      15693.67      1118.87 o
  -6   0   2      23350.65      22280.85      1362.00 o
  -5   0   2      17108.96      17851.44       316.73 o
  -4   0   2       5157.71       4868.93       182.66 o
  -3   0   2      18944.09      18235.36       437.04 o
  -2   0   2      28757.71      29123.75       440.45 o
  -1   0   2       2424.10       2592.64        81.55 o
   0   0   2      63682.97      66114.07      1032.24 o
   1   0   2      42700.38      42322.27       695.49 o
   2   0   2      27953.49      27611.23       347.25 o
   3   0   2       3531.05       3439.81        69.69 o
   4   0   2      21507.56      21008.80       327.80 o
   5   0   2      24321.77      14781.19      7111.90 o
   6   0   2        443.96        806.62       246.17 o
  -8   1   2      20574.69      19663.36      1727.01 o
  -7   1   2      11273.52      10616.67       571.56 o
  -6   1   2        180.63        191.10        22.63 o
  -5   1   2      35217.48      34275.13       540.78 o
  -4   1   2      45896.05      42711.55       468.28 o
  -3   1   2       8009.15       8275.94        93.39 o
  -2   1   2      17640.00      18054.89       610.86 o
  -1   1   2     101597.03     100976.62      1457.24 o
   0   1   2      54565.39      55672.81       627.62 o
   1   1   2       1253.35       1316.12        37.09 o
   2   1   2      33315.42      32288.46       253.38 o
   3   1   2      41404.99      41038.73       351.79 o
   4   1   2       4955.96       4449.88       216.36 o
   5   1   2       6624.91       3045.66      1897.83 o
   6   1   2      20506.35      21576.50      1926.31 o
  -8   2   2        416.09        429.47       106.15 o
  -7   2   2      11258.96      11318.52       445.10 o
  -6   2   2      25206.19      26601.66       537.74 o
  -5   2   2      10044.41       9536.20       421.15 o
  -4   2   2       6652.66       6712.62       102.01 o
  -3   2   2      58645.47      58913.53       942.60 o
  -2   2   2      46105.67      46499.98       791.08 o
  -1   2   2       3260.61       3383.47       111.09 o
   0   2   2      34637.29      34744.50       418.91 o
   1   2   2      46243.84      46600.81       548.39 o
   2   2   2      14126.95      13751.92       169.61 o
   3   2   2       5838.04       5823.74        86.61 o
   4   2   2      31452.63      30511.48       216.76 o
   5   2   2      19703.79      19815.82       301.54 o
   6   2   2        602.24        657.86       148.48 o
  -8   3   2      16222.55      15831.78      1698.59 o
  -7   3   2      10256.63      10598.67       594.23 o
  -6   3   2        160.78        255.07        64.77 o
  -5   3   2      21816.97      21075.63       514.86 o
  -4   3   2      31948.84      31536.04       333.59 o
  -3   3   2       9923.24      10192.37       182.12 o
  -2   3   2      23046.05      23114.20       345.95 o
  -1   3   2      36797.91      36107.77       433.89 o
   0   3   2      44567.86      44047.17       526.33 o
   1   3   2        103.50        119.60        16.03 o
   2   3   2      29405.40      28470.22       266.69 o
   3   3   2      44036.10      41636.39       668.87 o
   4   3   2       6082.89       5949.80       140.00 o
   5   3   2       5772.71       5947.18       110.61 o
   6   3   2      16624.65      17888.47      1134.45 o
  -7   4   2       9652.61       9861.33       274.43 o
  -6   4   2      27715.66      25488.40       531.93 o
  -5   4   2       9337.52       9167.34       124.18 o
  -4   4   2       3952.87       3838.44       135.90 o
  -3   4   2      64261.80      64114.16       589.63 o
  -2   4   2      47149.33      46158.97       347.87 o
  -1   4   2        356.07        366.68        18.73 o
   0   4   2      24574.00      24232.20       333.50 o
   1   4   2      62462.58      63010.09       818.06 o
   2   4   2      16447.22      14244.94      2068.81 o
   3   4   2       3656.23       3490.03        86.99 o
   4   4   2      26470.54      25510.03       384.12 o
   5   4   2      15837.08      16450.27       237.75 o
   6   4   2        393.97        458.27       116.02 o
  -7   5   2       8616.16       8523.59       246.09 o
  -6   5   2        505.89        522.56        20.49 o
  -5   5   2      22633.90      23746.58       613.33 o
  -4   5   2      35697.45      34039.87       671.68 o
  -3   5   2       7300.01       7119.24       168.12 o
  -2   5   2      12506.76      12490.12       127.68 o
  -1   5   2      42457.97      42142.60       421.31 o
   0   5   2      17273.84      16593.43       313.43 o
   1   5   2        374.82        522.81        87.40 o
   2   5   2      39167.40      38806.82       436.43 o
   3   5   2      31739.46      30759.62       285.37 o
   4   5   2       4149.85       4080.39        79.50 o
   5   5   2       5164.40       5209.79       118.93 o
   6   5   2      17086.48      17328.78       642.98 o
  -7   6   2      10092.52      10031.11       279.48 o
  -6   6   2      25663.57      24993.09       498.13 o
  -5   6   2       9087.19       9118.69       195.39 o
  -4   6   2       2731.17       2622.11        80.12 o
  -3   6   2      29544.45      28085.22       252.69 o
  -2   6   2      38464.23      39061.17       347.44 o
  -1   6   2        616.40        662.66        30.09 o
   0   6   2      19205.39      18377.89       308.94 o
   1   6   2      52242.85      51820.66       932.26 o
   2   6   2      17215.19      16998.96       216.84 o
   3   6   2       1673.21       1687.94        57.62 o
   4   6   2      19056.25      19058.27       301.96 o
   5   6   2      21319.19      21261.20       295.91 o
   6   6   2        617.25        646.40       114.60 o
  -7   7   2      10585.56       9629.88       367.21 o
  -6   7   2        328.72        355.44        51.66 o
  -5   7   2      17583.87      17207.00       438.73 o
  -4   7   2      25033.63      24356.09       337.19 o
  -3   7   2       2219.20       2235.86        61.55 o
  -2   7   2      11788.05      11884.74       163.53 o
  -1   7   2      56481.83      57234.56       847.68 o
   0   7   2      20881.69      21481.94       382.76 o
   1   7   2         77.28        189.95        73.65 o
   2   7   2      24463.45      24905.64       349.51 o
   3   7   2      18123.06      18369.73       337.02 o
   4   7   2       2437.77       2563.02        76.32 o
   5   7   2       5944.10       6046.45       157.18 o
  -7   8   2       7717.39       6807.23       353.13 o
  -6   8   2      24415.71      24650.64       572.08 o
  -5   8   2       5184.07       5089.84       182.27 o
  -4   8   2       2493.20       2466.80        64.25 o
  -3   8   2      29212.57      28306.46       402.45 o
  -2   8   2      30462.49      30887.36       657.99 o
  -1   8   2       1208.94       1282.27        43.78 o
   0   8   2      14986.81      14947.13       275.68 o
   1   8   2      38970.02      38620.38       514.06 o
   2   8   2       6472.29       6503.30       195.43 o
   3   8   2       1475.53       1646.54        74.47 o
   4   8   2      22928.12      22433.93       427.20 o
   5   8   2      16808.47      16252.79       288.17 o
  -6   9   2        402.11        478.77        57.43 o
  -5   9   2      13227.17      12349.89       366.42 o
  -4   9   2      21729.55      21729.22       541.95 o
  -3   9   2       2905.16       2857.36        66.01 o
  -2   9   2       6804.38       6742.08       145.99 o
  -1   9   2      30775.97      30668.50       471.42 o
   0   9   2      18375.36      18108.40       303.38 o
   1   9   2        166.38        164.30        33.24 o
   2   9   2      15780.77      15379.30       424.75 o
   3   9   2      21982.02      21833.69       475.77 o
   4   9   2       3253.05       3430.39       128.41 o
   5   9   2       3512.87       3347.26       124.94 o
  -6  10   2      16454.71      16703.03       358.03 o
  -5  10   2       5747.05       6026.20       257.57 o
  -4  10   2       2026.35       2046.32        78.79 o
  -3  10   2      24113.76      23485.55       506.97 o
  -2  10   2      18468.36      16968.89       460.11 o
  -1  10   2        161.16        134.65        22.32 o
   0  10   2      15257.09      14454.49       204.32 o
   1  10   2      29750.58      28457.78      2049.94 o
   2  10   2       7070.65       6880.24       212.68 o
   3  10   2       1194.26       1165.00        73.50 o
   4  10   2      16546.03      16154.29       384.79 o
  -5  11   2      11768.74      11957.43       263.40 o
  -4  11   2      23746.72      24068.23       338.37 o
  -3  11   2       2220.05       2136.62       137.89 o
  -2  11   2       3943.75       3524.01       203.97 o
  -1  11   2      24394.68      22779.37       749.68 o
   0  11   2      10095.68       9883.87       381.39 o
   1  11   2         92.72        109.26        18.32 o
   2  11   2      15856.45      15787.88       450.46 o
   3  11   2      22627.35      21935.62       550.68 o
   4  11   2       2270.18       2232.78       110.68 o
  -5  12   2       4420.31       4378.10       286.09 o
  -4  12   2       2647.48       2614.99       153.24 o
  -3  12   2      16049.37      15403.67       462.51 o
  -2  12   2      14593.97      14221.24       408.55 o
  -1  12   2        550.06        436.82        68.72 o
   0  12   2       8129.80       7739.23       776.81 o
   1  12   2      15826.08      15451.70      1622.82 o
   2  12   2       6067.07       5898.53       685.14 o
   3  12   2       1769.32       1675.37       152.18 o
  -4  13   2      15346.52      14977.49       402.00 o
  -3  13   2       1249.12       1267.85       108.46 o
  -2  13   2       4893.64       4774.40       220.83 o
  -1  13   2      22311.79      22279.20       535.30 o
   0  13   2      10292.27      10738.25       823.36 o
   1  13   2         33.74          4.74        32.77 o
   2  13   2      10459.70      10813.42       858.48 o
  -3  14   2      10342.62      10428.13       330.05 o
  -2  14   2       9443.33       9321.01       431.29 o
  -1  14   2        267.48        348.53        65.54 o
   0  14   2       7391.70       7824.19       333.48 o
   1  14   2      14083.42      15146.03       702.85 o
  -8   1   3         84.90        -46.64        64.10 o
  -7   1   3        149.76        129.46        41.83 o
  -6   1   3         19.83         19.23        30.34 o
  -5   1   3         56.32         61.57        12.57 o
  -4   1   3         14.97         22.49         8.57 o
  -3   1   3         46.53         35.50        14.86 o
  -2   1   3          0.20         12.40         3.43 o
  -1   1   3        191.77        238.58        19.75 o
   0   1   3        878.46        959.05        42.46 o
   1   1   3        141.78        148.62        17.18 o
   2   1   3          8.02         17.25         6.48 o
   3   1   3          1.66         -1.53         3.62 o
   4   1   3          2.14          8.87         4.45 o
   5   1   3         23.63         20.53         6.17 o
   6   1   3         78.05         24.93       133.62 o
  -8   2   3          8.23        -48.21        79.98 o
  -7   2   3        364.63        374.64        40.54 o
  -6   2   3          3.09        -12.35        25.79 o
  -5   2   3       2428.18       2417.95        71.49 o
  -4   2   3         21.25         42.71        10.79 o
  -3   2   3         26.93         35.37         5.92 o
  -2   2   3       1279.80       1360.75        75.03 o
  -1   2   3         14.24          5.95         6.33 o
   0   2   3        335.87        340.63        21.39 o
   1   2   3        489.17        529.26        35.04 o
   2   2   3       2037.83       2132.21        75.59 o
   3   2   3        298.07        310.85        20.58 o
   4   2   3        388.38        403.26        21.61 o
   5   2   3        278.67        290.77        20.92 o
   6   2   3         31.75         67.87       129.23 o
  -8   3   3        259.24        213.09        55.86 o
  -7   3   3         80.44        204.70        71.50 o
  -6   3   3        431.14        411.10        17.61 o
  -5   3   3         55.96         49.21         9.38 o
  -4   3   3         36.75         35.50         5.40 o
  -3   3   3          5.58         15.57         3.77 o
  -2   3   3        305.90        308.31        15.96 o
  -1   3   3         19.31         26.65         9.03 o
   0   3   3       1096.00       1087.37        50.20 o
   1   3   3        113.26        106.49        15.59 o
   2   3   3        615.44        653.53        29.55 o
   3   3   3        257.34        255.28        19.08 o
   4   3   3         27.82         26.37         6.07 o
   5   3   3          1.43          5.40         7.52 o
   6   3   3          3.84         54.95        67.81 o
  -7   4   3        359.60        297.70        41.34 o
  -6   4   3         68.39         78.04        13.16 o
  -5   4   3        196.75        189.32        17.92 o
  -4   4   3        441.98        430.46        20.65 o
  -3   4   3       1395.32       1352.14        43.50 o
  -2   4   3        444.61        446.32        20.44 o
  -1   4   3       1242.00       1267.19        54.56 o
   0   4   3        959.38        877.76        47.33 o
   1   4   3         18.12         18.49         3.92 o
   2   4   3        301.26        317.37        21.43 o
   3   4   3          5.73         11.19         5.16 o
   4   4   3        328.67        317.77        25.62 o
   5   4   3        325.83        378.08        36.89 o
  -7   5   3        773.52        758.88        78.27 o
  -6   5   3        136.00        127.76        13.61 o
  -5   5   3        226.05        223.27        15.68 o
  -4   5   3        823.37        785.85        28.59 o
  -3   5   3       2363.61       2337.55        50.98 o
  -2   5   3        143.50        151.93        14.18 o
  -1   5   3         50.20         63.21        10.51 o
   0   5   3       3620.58       3702.34       108.07 o
   1   5   3        419.19        466.80        26.82 o
   2   5   3          9.52         15.08         6.43 o
   3   5   3       1596.52       1532.47        58.86 o
   4   5   3        318.09        313.56        26.82 o
   5   5   3          2.42         17.42         9.42 o
  -7   6   3        159.68        148.25        35.19 o
  -6   6   3        653.02        729.30        35.35 o
  -5   6   3        592.66        577.50        37.73 o
  -4   6   3         65.59         83.24        12.16 o
  -3   6   3         88.98        100.20        14.06 o
  -2   6   3       1009.45        949.18        37.82 o
  -1   6   3        320.57        313.69        21.38 o
   0   6   3       1141.87       1133.06        51.08 o
   1   6   3       1316.75       1304.00        43.97 o
   2   6   3       1393.31       1398.32        47.09 o
   3   6   3        140.59        146.80        18.96 o
   4   6   3         12.54         13.10        12.48 o
   5   6   3        731.88        660.74        72.35 o
  -7   7   3        446.50        495.18        62.51 o
  -6   7   3         20.58         17.60        14.59 o
  -5   7   3       1552.99       1475.90        54.38 o
  -4   7   3        919.51        900.40        40.35 o
  -3   7   3       1672.40       1714.56        63.87 o
  -2   7   3          5.17         11.40         4.34 o
  -1   7   3        508.14        561.24        27.64 o
   0   7   3        595.63        607.80        35.03 o
   1   7   3         64.83         69.85        11.47 o
   2   7   3        945.38        981.33        46.11 o
   3   7   3        768.86        766.60        50.74 o
   4   7   3       1092.55        896.75        90.06 o
   5   7   3          0.34          1.19        43.79 o
  -7   8   3         19.83         13.03        11.59 o
  -6   8   3        831.53        832.38        75.49 o
  -5   8   3       1643.72       1645.23        58.08 o
  -4   8   3        163.00        157.16        17.03 o
  -3   8   3        435.79        451.23        30.04 o
  -2   8   3       3938.18       3997.93        83.41 o
  -1   8   3        535.24        519.29        28.14 o
   0   8   3         34.89         42.81        16.30 o
   1   8   3       1781.83       1779.14       146.82 o
   2   8   3       1396.50       1436.54       136.61 o
   3   8   3         49.80         28.42        15.75 o
   4   8   3        387.80        402.97        62.77 o
  -6   9   3        175.52        188.06        34.17 o
  -5   9   3        276.47        204.75        53.51 o
  -4   9   3       1002.04       1036.81        73.00 o
  -3   9   3        501.96        525.27        41.53 o
  -2   9   3       1853.42       1851.76        64.98 o
  -1   9   3       2445.04       2517.42        80.56 o
   0   9   3       3079.94       3159.72       143.73 o
   1   9   3       1340.66       1440.93        95.33 o
   2   9   3        432.20        509.19        62.37 o
   3   9   3        970.06        995.83        64.62 o
   4   9   3        676.21        708.65        66.01 o
  -6  10   3       1489.23       1370.24        92.71 o
  -5  10   3        966.44        932.67        72.04 o
  -4  10   3        554.98        528.54        39.22 o
  -3  10   3       1568.39       1552.45        78.21 o
  -2  10   3       1463.33       1512.09        66.35 o
  -1  10   3        602.87        566.74        37.52 o
   0  10   3          9.05          0.81         7.47 o
   1  10   3       1366.51       1307.34        99.79 o
   2  10   3        918.27        925.76        85.43 o
   3  10   3         14.91        -19.78        19.78 o
   4  10   3        792.84        788.84        54.36 o
  -5  11   3        559.95        614.94        56.00 o
  -4  11   3       3402.25       3555.90       383.03 o
  -3  11   3       1952.32       1805.44       224.70 o
  -2  11   3         22.71          7.89         8.86 o
  -1  11   3       1785.94       1776.17        67.17 o
   0  11   3       2841.00       2863.53        86.51 o
   1  11   3        217.82        211.30        47.89 o
   2  11   3       1058.55        958.94        96.04 o
   3  11   3       3071.44       3055.58       127.21 o
  -4  12   3         25.63         -9.55        17.06 o
  -3  12   3       1014.67       1023.87       126.32 o
  -2  12   3       1924.20       1744.15       150.46 o
  -1  12   3        731.26        603.98        89.03 o
   0  12   3        432.77        349.47        60.58 o
   1  12   3       2186.21       2014.71       157.88 o
   2  12   3       1718.49       1703.61       145.48 o
  -4  13   3       2566.92       2443.47       157.63 o
  -3  13   3       1059.11        961.16       108.45 o
  -2  13   3        210.42        111.95        40.00 o
  -1  13   3       2550.94       2347.09       233.90 o
   0  13   3       1539.16       1270.56       142.86 o
   1  13   3        249.06        226.63        56.57 o
  -2  14   3       3930.24       3571.41       219.03 o
  -1  14   3       1403.17       1420.39       140.85 o
   0  14   3        450.75        401.78       148.68 o
  -8   0   4      13240.82      12155.29      1079.56 o
  -7   0   4         26.10         78.64        97.06 o
  -6   0   4      16723.13      17558.78       362.35 o
  -5   0   4      44077.66      45584.72       983.41 o
  -4   0   4       4632.58       4711.24       318.15 o
  -3   0   4       3149.18       3061.81       103.10 o
  -2   0   4      57445.41      57305.08       683.71 o
  -1   0   4      33627.95      34950.27       645.34 o
   0   0   4         49.85         47.37        12.33 o
   1   0   4      20412.15      19750.84       479.04 o
   2   0   4      29729.83      29812.01       421.71 o
   3   0   4       6399.92       6517.58       129.76 o
   4   0   4       2031.29       2025.62        83.83 o
   5   0   4      17373.28      18966.83       471.32 o
  -8   1   4       6213.12       5759.76       518.66 o
  -7   1   4      20149.17      19835.16       930.13 o
  -6   1   4      11943.99      12354.41       252.86 o
  -5   1   4       1496.40       1437.39        70.14 o
  -4   1   4      25013.37      24522.95       768.59 o
  -3   1   4      35662.54      34626.31       312.81 o
  -2   1   4       3781.23       3757.45        69.66 o
  -1   1   4      15999.10      15603.53       246.26 o
   0   1   4      51932.07      51724.64       636.57 o
   1   1   4      14472.79      14167.90       204.02 o
   2   1   4        470.58        481.33        23.79 o
   3   1   4      24088.90      24203.13       248.10 o
   4   1   4      21527.13      21561.73       284.79 o
   5   1   4       1924.82       2013.47        90.08 o
  -8   2   4      12587.76      13044.43       623.92 o
  -7   2   4          0.71        -10.12        93.05 o
  -6   2   4      12486.81      12814.76       231.20 o
  -5   2   4      35646.46      35748.30       444.46 o
  -4   2   4       8097.63       8130.71       177.84 o
  -3   2   4       5299.69       5279.63       111.86 o
  -2   2   4      42506.85      43252.75       431.47 o
  -1   2   4      39498.47      39327.03       504.19 o
   0   2   4        379.70        357.18        25.00 o
   1   2   4      17267.25      16860.58       175.70 o
   2   2   4      36981.64      36687.59       356.05 o
   3   2   4       7588.55       7296.88       138.86 o
   4   2   4       2647.46       2687.35       103.97 o
   5   2   4      16470.71      17370.12       315.40 o
  -8   3   4       6253.62       6835.66       521.92 o
  -7   3   4      22901.07      23860.54       957.63 o
  -6   3   4       9685.08       9979.71       198.39 o
  -5   3   4        756.56        793.88        26.02 o
  -4   3   4      34479.27      34216.62       454.15 o
  -3   3   4      33612.93      32918.15       293.24 o
  -2   3   4        900.31        942.53        32.56 o
  -1   3   4      15038.28      14895.73       247.30 o
   0   3   4      46088.97      46529.27       596.88 o
   1   3   4      14008.05      14209.21       179.34 o
   2   3   4        289.97        317.55        22.74 o
   3   3   4      22144.10      22142.66       289.64 o
   4   3   4      14159.79      14361.91       274.21 o
   5   3   4       1333.11       1467.18        79.53 o
  -7   4   4         19.37         19.31        18.67 o
  -6   4   4      11997.54      12343.89       158.39 o
  -5   4   4      27260.72      26989.11       226.50 o
  -4   4   4      10245.76      10277.09       116.69 o
  -3   4   4       6385.14       6220.17        91.89 o
  -2   4   4      33510.02      32808.25       295.69 o
  -1   4   4      25222.97      24359.32       361.02 o
   0   4   4        282.21        276.56        29.54 o
   1   4   4      21213.55      21263.47       241.43 o
   2   4   4      38611.09      37808.16       429.16 o
   3   4   4       7475.96       7302.33       180.95 o
   4   4   4       2406.92       2394.31       101.37 o
   5   4   4      14831.10      15452.69       392.07 o
  -7   5   4      17681.74      19392.16       538.08 o
  -6   5   4       9540.03       9878.20       176.03 o
  -5   5   4       1496.80       1511.54        44.54 o
  -4   5   4      27901.17      27412.51       230.13 o
  -3   5   4      43920.10      43670.60       354.38 o
  -2   5   4       4150.84       4157.91        75.62 o
  -1   5   4       8067.16       7985.92       125.89 o
   0   5   4      30429.12      30327.12       315.05 o
   1   5   4      17702.10      17684.13       249.49 o
   2   5   4       1389.81       1393.68        74.55 o
   3   5   4      17107.41      16642.71       311.31 o
   4   5   4      20354.83      21254.90       375.59 o
  -7   6   4         31.52         65.10        25.61 o
  -6   6   4      16019.21      16254.39       549.75 o
  -5   6   4      21430.50      21369.55       224.36 o
  -4   6   4       5505.77       5401.06        86.29 o
  -3   6   4       6235.29       6005.49        96.61 o
  -2   6   4      37347.98      37013.15       316.41 o
  -1   6   4      16340.37      16139.61       205.11 o
   0   6   4        116.73        102.85        13.94 o
   1   6   4      21494.73      21031.20       361.93 o
   2   6   4      21646.47      21354.38       372.59 o
   3   6   4       4238.15       4105.53       142.62 o
   4   6   4       2471.52       2496.53       113.21 o
  -7   7   4      19713.72      19518.28       429.15 o
  -6   7   4      11433.96      11127.19       292.42 o
  -5   7   4        365.10        390.61        25.83 o
  -4   7   4      14529.96      14298.11       202.01 o
  -3   7   4      25210.82      24344.58       225.24 o
  -2   7   4       2973.83       2892.57        67.89 o
  -1   7   4      12516.25      12336.19       173.50 o
   0   7   4      35168.81      35633.38       538.13 o
   1   7   4      19816.01      19376.91       357.86 o
   2   7   4        385.20        437.96        45.20 o
   3   7   4      11340.81      10185.71      1114.86 o
   4   7   4      18822.81      19274.88       380.65 o
  -6   8   4      13068.18      12636.54       240.38 o
  -5   8   4      16979.79      16759.72       248.67 o
  -4   8   4       5435.72       5506.99       154.05 o
  -3   8   4       5312.72       5220.37       130.32 o
  -2   8   4      25761.02      25933.97       323.74 o
  -1   8   4      22445.83      22392.30       341.70 o
   0   8   4         70.76        107.30        35.17 o
   1   8   4      12962.88      12937.01       290.91 o
   2   8   4      17114.46      16877.86       350.58 o
   3   8   4       4269.05       4356.73       166.04 o
   4   8   4       2755.02       2745.40       181.82 o
  -6   9   4       6481.51       6395.09       168.65 o
  -5   9   4        584.79        551.49       127.69 o
  -4   9   4      19681.62      19941.48       424.58 o
  -3   9   4      17582.72      17435.28       498.57 o
  -2   9   4       2507.72       2460.38       102.24 o
  -1   9   4      10599.69      10368.59       213.96 o
   0   9   4      23978.19      24852.96       467.76 o
   1   9   4       9324.37       9225.89       212.73 o
   2   9   4        473.58        468.49        79.18 o
   3   9   4      13017.39      12341.64       434.93 o
  -5  10   4      16732.06      15061.51       701.50 o
  -4  10   4       5951.64       5330.34       370.59 o
  -3  10   4       3163.80       3074.14       125.97 o
  -2  10   4      17201.36      16992.06       260.66 o
  -1  10   4      16732.61      16816.68       257.66 o
   0  10   4         26.20         47.34        25.38 o
   1  10   4      10543.41      10553.12       241.40 o
   2  10   4      20906.67      21142.90       628.73 o
   3  10   4       5438.47       5415.30       198.97 o
  -5  11   4        884.15        790.56       149.63 o
  -4  11   4      17445.66      16430.67       761.91 o
  -3  11   4      15695.19      15350.11       642.71 o
  -2  11   4       2076.17       2066.58       147.39 o
  -1  11   4       6609.36       6811.22       253.55 o
   0  11   4      14265.65      14489.18       456.39 o
   1  11   4       7508.49       7350.95       261.60 o
   2  11   4        760.30        723.25        68.08 o
  -4  12   4       3385.72       3192.61       320.97 o
  -3  12   4       2631.45       2691.55       276.68 o
  -2  12   4      16602.15      16996.90       466.82 o
  -1  12   4      10789.66      10648.25       360.94 o
   0  12   4        123.71        183.45        77.39 o
   1  12   4       8295.98       8018.44       302.97 o
  -3  13   4       9478.57       8926.82       923.66 o
  -2  13   4        831.34        844.70       108.06 o
  -1  13   4       6014.15       5492.91       283.53 o
   0  13   4      14949.15      14182.64       604.68 o
  -7   1   5          2.82          2.86        58.96 o
  -6   1   5        163.79        165.25        19.10 o
  -5   1   5          0.13          7.03         7.61 o
  -4   1   5        235.56        245.55        17.65 o
  -3   1   5        898.91        922.09        34.61 o
  -2   1   5         35.26         42.73         7.56 o
  -1   1   5         61.13         48.62         9.82 o
   0   1   5         52.00         54.04         8.91 o
   1   1   5          5.25         -0.54         7.70 o
   2   1   5         65.07         54.20        14.95 o
   3   1   5        424.71        434.10        42.39 o
   4   1   5        124.68        142.06        24.78 o
  -7   2   5          1.69         15.08        26.03 o
  -6   2   5        260.86        288.68        17.74 o
  -5   2   5         24.82         42.20        10.99 o
  -4   2   5        140.44        155.47        16.83 o
  -3   2   5          1.77          2.95         8.23 o
  -2   2   5         65.87         72.26         9.74 o
  -1   2   5         34.83         48.02         9.46 o
   0   2   5        490.72        500.63        25.94 o
   1   2   5        197.86        202.18        47.17 o
   2   2   5          4.73         12.44         9.43 o
   3   2   5         15.38         32.88        38.93 o
   4   2   5         29.58         51.33        14.72 o
  -7   3   5        329.92        292.98        53.79 o
  -6   3   5        492.42        511.37        22.85 o
  -5   3   5        333.09        323.49        19.78 o
  -4   3   5        293.50        287.85        20.12 o
  -3   3   5        197.78        183.26        15.38 o
  -2   3   5         52.34         34.30         8.83 o
  -1   3   5         88.51         89.34        12.39 o
   0   3   5       1023.71        993.95        59.90 o
   1   3   5        304.87        335.83        36.49 o
   2   3   5        416.72        446.92        64.48 o
   3   3   5        472.48        480.79        46.37 o
   4   3   5         49.11         60.18        18.67 o
  -7   4   5          2.57         26.08        45.39 o
  -6   4   5         77.85         90.01        11.07 o
  -5   4   5       1186.65       1151.70        39.90 o
  -4   4   5         61.91         62.16         9.60 o
  -3   4   5        145.76        163.09        15.25 o
  -2   4   5        213.25        221.68        17.67 o
  -1   4   5        658.36        755.51        42.83 o
   0   4   5         58.87         59.59        26.95 o
   1   4   5          5.02         13.05        14.30 o
   2   4   5        487.13        456.85        44.68 o
   3   4   5         43.63         88.96        22.32 o
   4   4   5          7.99          3.08        14.45 o
  -7   5   5        457.90        412.86        64.39 o
  -6   5   5         57.58         51.41         9.12 o
  -5   5   5          3.37          2.85         5.59 o
  -4   5   5        434.19        412.19        25.96 o
  -3   5   5        274.31        272.80        20.02 o
  -2   5   5        977.77        931.63        42.62 o
  -1   5   5          0.50          3.03         8.74 o
   0   5   5        849.12        790.07        57.79 o
   1   5   5        221.36        183.09        29.37 o
   2   5   5        697.66        643.35        64.83 o
   3   5   5        107.82         87.69        27.16 o
   4   5   5        186.33        178.40        31.64 o
  -7   6   5        139.63         74.11        35.43 o
  -6   6   5        121.23        125.20        22.90 o
  -5   6   5       1174.87       1130.58        42.41 o
  -4   6   5        360.67        355.26        29.59 o
  -3   6   5        436.37        454.34        30.38 o
  -2   6   5        591.78        589.61        39.87 o
  -1   6   5        631.92        642.85        52.87 o
   0   6   5         39.41         37.64        13.03 o
   1   6   5        475.69        453.17        47.22 o
   2   6   5        710.20        737.14        77.06 o
   3   6   5        495.38        486.81        51.77 o
  -6   7   5        560.13        578.63        47.05 o
  -5   7   5         19.83         10.54         7.44 o
  -4   7   5        221.48        214.39        24.47 o
  -3   7   5       2776.24       2750.19        92.88 o
  -2   7   5        510.61        510.98        38.53 o
  -1   7   5         60.24         50.28        15.32 o
   0   7   5       1068.13       1102.26        74.90 o
   1   7   5        537.35        516.91        52.38 o
   2   7   5          3.63          7.61        14.33 o
   3   7   5        197.44        166.21        29.72 o
  -6   8   5        288.82        260.55        56.06 o
  -5   8   5        725.16        694.09        65.32 o
  -4   8   5        793.05        724.09        50.43 o
  -3   8   5          0.45        -14.12        14.12 o
  -2   8   5       1341.84       1406.66        72.69 o
  -1   8   5        833.48        835.08        51.35 o
   0   8   5       1572.27       1594.85        95.69 o
   1   8   5        149.48        163.97        32.95 o
   2   8   5        651.18        597.71        61.33 o
   3   8   5        861.88        815.73        73.45 o
  -6   9   5       1555.31       1543.00       173.26 o
  -5   9   5        670.82        657.86        67.81 o
  -4   9   5         56.96         36.20        10.27 o
  -3   9   5       1361.57       1359.02        69.49 o
  -2   9   5         37.81         39.08        11.77 o
  -1   9   5         61.46         51.81        14.62 o
   0   9   5       1380.84       1265.47        88.97 o
   1   9   5       1648.09       1867.75       112.54 o
   2   9   5         53.27         70.80        17.28 o
  -5  10   5       1598.92       1520.31       115.30 o
  -4  10   5       1808.62       1772.60       120.42 o
  -3  10   5        105.85         85.01        24.26 o
  -2  10   5       1496.45       1442.24       102.80 o
  -1  10   5       2514.49       2477.22       194.09 o
   0  10   5        801.04        831.56        78.22 o
   1  10   5         95.93        120.82        36.74 o
  -4  11   5        656.41        636.52        80.26 o
  -3  11   5       1584.63       1389.90       114.84 o
  -2  11   5       1172.86       1214.45       142.32 o
  -1  11   5          2.68         21.59        20.53 o
   0  11   5        481.62        484.97        63.03 o
   1  11   5       1224.89       1266.85       100.84 o
  -3  12   5         18.31          4.39        88.22 o
  -2  12   5       1033.45       1010.88       144.43 o
  -1  12   5       2440.36       2344.83       154.77 o
  -7   0   6      11703.76      11782.40       991.15 o
  -6   0   6          2.31         80.04        19.82 o
  -5   0   6      15599.88      15472.89       272.62 o
  -4   0   6      20459.04      20232.72       332.89 o
  -3   0   6       5799.05       5653.39       220.73 o
  -2   0   6       9736.30       9790.78       308.53 o
  -1   0   6      36456.70      35711.47       744.11 o
   0   0   6      19703.99      18973.66       484.96 o
   1   0   6         54.17         36.84        19.64 o
   2   0   6      12242.25      11965.19       376.02 o
   3   0   6      19681.59      18430.39       506.34 o
  -7   1   6       8963.07       8995.58      1029.01 o
  -6   1   6      21504.71      22348.52       283.11 o
  -5   1   6       8739.02       9038.36       158.94 o
  -4   1   6       1863.01       1743.41        80.38 o
  -3   1   6      22491.35      22791.91       370.65 o
  -2   1   6      25908.94      25441.70       405.85 o
  -1   1   6       1993.90       1936.60        89.13 o
   0   1   6      10521.61      10394.33       233.79 o
   1   1   6      17897.52      17464.92       329.49 o
   2   1   6       8940.37       8747.49       221.58 o
   3   1   6        979.32        982.96        70.95 o
  -7   2   6       7937.21       8402.78       274.66 o
  -6   2   6         20.91         21.23        21.70 o
  -5   2   6      19679.87      20161.96       271.16 o
  -4   2   6      22508.78      22173.24       368.37 o
  -3   2   6       5438.58       5367.60       151.87 o
  -2   2   6       6929.91       6664.26       199.85 o
  -1   2   6      26399.27      26108.33       420.82 o
   0   2   6      14261.03      13520.98       276.77 o
   1   2   6          9.11         12.16        11.28 o
   2   2   6      13808.58      13471.49       289.07 o
   3   2   6      16097.80      14998.20       516.91 o
  -7   3   6       6917.86       7175.53       254.99 o
  -6   3   6      20297.16      20578.66       337.19 o
  -5   3   6      12118.93      11938.28       192.67 o
  -4   3   6       1599.87       1613.73        64.36 o
  -3   3   6      20973.90      20932.61       417.93 o
  -2   3   6      23041.66      22782.34       383.17 o
  -1   3   6        852.63        749.61        55.88 o
   0   3   6      11398.60      11344.09       252.76 o
   1   3   6      29420.21      29268.32       476.66 o
   2   3   6      10488.46      10703.06       357.35 o
   3   3   6        913.50        833.12        74.88 o
  -7   4   6       8028.29       8242.05       291.46 o
  -6   4   6         36.29         74.50        55.00 o
  -5   4   6      16417.57      16403.05       240.89 o
  -4   4   6      25633.28      25791.01       413.95 o
  -3   4   6       4510.58       4342.29       141.06 o
  -2   4   6       5072.54       5091.50       199.89 o
  -1   4   6      19343.29      19483.01       493.48 o
   0   4   6      14006.35      14256.51       298.38 o
   1   4   6          0.03          3.17        14.26 o
   2   4   6      12479.56      12352.61       292.84 o
   3   4   6      14112.00      13940.93       383.70 o
  -6   5   6      16315.57      16370.67       264.23 o
  -5   5   6       5602.95       5495.81       127.07 o
  -4   5   6       2090.54       2037.03        94.86 o
  -3   5   6      27350.03      26942.25       496.55 o
  -2   5   6      17956.21      17968.13       397.20 o
  -1   5   6       1539.84       1578.24        88.52 o
   0   5   6       9056.43       9000.31       230.18 o
   1   5   6      21342.12      21324.45       398.46 o
   2   5   6       5522.93       5568.17       184.69 o
  -6   6   6         32.70         63.27        24.78 o
  -5   6   6       9034.16       9079.46       221.91 o
  -4   6   6      23760.13      23609.52       409.32 o
  -3   6   6       4266.19       4085.11       145.14 o
  -2   6   6       4555.96       4596.52       156.90 o
  -1   6   6      22933.59      23551.73       421.21 o
   0   6   6      17124.08      17493.60       353.76 o
   1   6   6          1.15         26.32        13.31 o
   2   6   6       8816.00       8637.36       242.30 o
  -6   7   6      17765.18      17617.25       371.66 o
  -5   7   6       4715.29       4665.69       138.10 o
  -4   7   6        861.17        926.42        69.09 o
  -3   7   6      18318.21      18978.95       371.21 o
  -2   7   6      14053.69      14545.42       316.86 o
  -1   7   6        519.44        609.36        58.69 o
   0   7   6       9634.97       9748.94       256.40 o
   1   7   6      17340.39      17909.28       377.05 o
   2   7   6       4734.06       4792.78       182.37 o
  -5   8   6       9482.28       9372.47       265.44 o
  -4   8   6      17084.08      16474.24       351.36 o
  -3   8   6       3291.55       3408.85       144.90 o
  -2   8   6       3455.51       3631.97       152.08 o
  -1   8   6      21585.20      22573.06       439.08 o
   0   8   6      10585.08      11251.94       337.08 o
   1   8   6         11.08         24.19        17.22 o
  -5   9   6       5278.20       5319.74       204.56 o
  -4   9   6       1148.07       1301.77        97.22 o
  -3   9   6      13810.29      13960.03       336.96 o
  -2   9   6      17182.41      17765.35       389.33 o
  -1   9   6        517.21        559.57        80.13 o
   0   9   6       6146.18       6390.08       223.22 o
   1   9   6      16487.94      17820.64       406.29 o
  -4  10   6      13903.92      13950.70       367.97 o
  -3  10   6       1881.60       2003.53       127.71 o
  -2  10   6       2987.63       3115.66       158.24 o
  -1  10   6      14972.42      16098.72       648.00 o
   0  10   6       6945.99       7355.08       254.34 o
  -6   1   7        104.96        100.41        32.77 o
  -5   1   7          6.92         11.51         6.75 o
  -4   1   7         49.63         65.26        19.01 o
  -3   1   7         31.10         19.59        11.08 o
  -2   1   7         30.00         18.39        12.78 o
  -1   1   7        281.17        281.33        37.73 o
   0   1   7        111.61         89.87        22.05 o
   1   1   7         68.56         68.16        23.37 o
   2   1   7         23.44         16.96        14.06 o
  -6   2   7        323.35        282.58        73.36 o
  -5   2   7         21.57         15.84        10.70 o
  -4   2   7        142.50        137.54        24.79 o
  -3   2   7          9.48         -8.11         9.54 o
  -2   2   7        118.02         83.65        48.50 o
  -1   2   7        216.44        255.77        36.96 o
   0   2   7        203.53        201.56        33.03 o
   1   2   7         72.72         46.13        15.26 o
  -6   3   7         16.20         14.27         9.38 o
  -5   3   7        297.88        304.10        37.79 o
  -4   3   7         35.47         26.74        16.03 o
  -3   3   7          8.48          1.66         8.98 o
  -2   3   7        129.86        173.91        29.51 o
  -1   3   7          3.51          6.11         7.96 o
   0   3   7          1.89          5.13        11.13 o
   1   3   7         33.59         65.25        22.33 o
  -6   4   7        145.66        151.45        25.95 o
  -5   4   7        447.93        441.27        54.81 o
  -4   4   7        154.86        165.17        30.24 o
  -3   4   7       1214.04       1288.35        81.76 o
  -2   4   7         40.05         32.52        12.86 o
  -1   4   7         68.38        101.63        25.19 o
   0   4   7        310.73        334.72        43.92 o
   1   4   7        199.35        171.85        31.74 o
  -6   5   7        334.68        301.16        38.39 o
  -5   5   7        310.33        321.73        40.55 o
  -4   5   7          3.76         -7.24         8.55 o
  -3   5   7         20.30         26.04        10.69 o
  -2   5   7        657.70        669.98        61.14 o
  -1   5   7         19.34         19.12        17.92 o
   0   5   7        235.63        187.07        32.34 o
   1   5   7        293.55        310.69        43.36 o
  -5   6   7        149.49        141.71        27.27 o
  -4   6   7        295.36        304.92        41.42 o
  -3   6   7        916.88        908.46        73.09 o
  -2   6   7          0.82         14.13        37.47 o
  -1   6   7        323.36        337.63        45.89 o
   0   6   7        841.20        802.51        71.46 o
  -5   7   7        541.51        539.14        56.65 o
  -4   7   7         93.52         83.40        53.10 o
  -3   7   7        409.46        408.59        50.22 o
  -2   7   7        746.40        790.25        71.01 o
  -1   7   7        890.81        862.72        76.08 o
   0   7   7         44.61         39.73        14.63 o
  -4   8   7       1110.10       1152.63        87.81 o
  -3   8   7        223.77        273.34        44.30 o
  -2   8   7         63.37         54.32        22.79 o
  -1   8   7        391.00        369.49        52.53 o
  -5   0   8         54.68         11.62        23.19 o
  -4   0   8       8410.44       8513.10       326.67 o
  -3   0   8      13949.10      13916.57       443.06 o
  -2   0   8       2361.79       2384.53       170.60 o
  -1   0   8       4967.04       4943.72       255.22 o
   0   0   8      13296.54      13383.55       449.54 o
  -5   1   8      17408.25      17540.58       353.17 o
  -4   1   8       3597.60       3601.01       144.56 o
  -3   1   8       1843.42       1940.00       106.27 o
  -2   1   8      21172.08      21394.89       415.29 o
  -1   1   8      13765.70      13936.31       323.97 o
  -5   2   8        401.05        316.28        41.07 o
  -4   2   8      12125.64      12504.92       292.90 o
  -3   2   8      18358.64      18381.83       375.46 o
  -2   2   8       2176.60       2192.99       115.55 o
  -1   2   8       3709.97       3813.21       158.31 o
  -4   3   8       5100.22       5121.58       180.86 o
  -3   3   8       1325.92       1305.26        88.27 o
  -2   3   8      12302.76      12682.87       307.69 o
  -1   3   8       9625.32       9512.99       264.13 o
  -4   4   8      13935.46      14227.62       325.57 o
  -3   4   8      16057.95      16241.75       355.69 o
  -2   4   8       1335.03       1405.49        94.73 o
  -1   4   8       3826.73       3828.98       163.30 o
  -3   5   8       2091.64       2275.55       121.37 o
  -2   5   8      11928.17      12020.54       306.02 o
                                                
